# Supplementary material for: Severe adverse reactions to benzathine penicillin G in rheumatic heart disease: A systematic review and meta-analysis
Source: PLoS One. 2025 May 7;20(5):e0322873. doi: 10.1371/journal.pone.0322873 (PMC12057857; doi:10.1371/journal.pone.0322873)
Supplement: S1 Data — (XLSX) [file pone.0322873.s002.xlsx]

## Sheet: Included literature list
NO.	Author	Title	Journal	pubdata	DOI/URL	Date of date Extraction	Eligibility to be included	Data extractors
1	Hsu, I.Evans, J. M.Untoward reactions to benzathine penicillin G in a study of rheumatic-fever prophylaxis in adults. N Engl J Med		N Engl J Med	1958;259(12):581-3	http://doi.org/10.1056/NEJM19580918259120	July 20, 2024	Eligible	EMB & KAA
2	Lue, Hung-ChiChen, Chiung-Lin, Wei, Huoyao	Some problems in long-term prevention of streptococcal infection among children with rheumatic heart disease in Taiwan	Lancet	1976;17(5):550-9	http://doi.org/10.1536/ihj.17.550	July 22, 2024	Eligible	EMB & KAA
3	International Rheumatic Fever Study Group	Allergic reactions to long-term benzathine penicillin prophylaxis for rheumatic fever	China Oncol.	1991;337(8753):1308-10	https://doi.org/10.1016/0140-6736(91)92979-C	July 23, 2024	Eligible	EMB & KAA
4	Regmi P, Upadhyaya A	Allergic reaction to long–term benzathine penicillin injection for secondary prevention of acute rheumatic fever and recommendations for skin testing.	Nepal Heart J	2011;8(1):16-8	https://doi.org/10.3126/njh.v8i1.8331	July31, 2024	Eligible	EMB & KAA
5	Mehta A, Saxena A, Juneja R	Characteristics and outcomes of Indian children enrolled in a rheumatic heart disease registry	Int J Cardiol	2016;222:1136-40	https://doi.org/10.1016/j.ijcard.2016.08.259	August 4, 2024	Eligible	EMB & KAA
6	Ali S, Karadawi N, Elhassan NB	Patterns, outcomes and trends in hospital visits of un-operated and operated children with rheumatic heart disease in Sudan	Cardiovasc Diagn Ther	2019;9(2):165	http://doi.org/10.21037/cdt.2018.12.09	August 5, 2024	Eligible	EMB & KAA
7	Bhat P, Shivashankarappa AB, Krishnappa RB, Nanjappa MC	Safety and concerns of secondary prophylaxis for rheumatic heart disease with benzathine penicillin: a tertiary care cardiac centre experience	J Clin Priv Cardiol	2021;10(4):129-32	http://doi.org/10.4103/jcpc.jcpc_23_21	August 5, 2024	Eligible	EMB & KAA
8	Beaton A, Okello E, Rwebembera J	Secondary antibiotic prophylaxis for latent rheumatic heart disease	N Engl J Med	2022;386(3):230-40	http://doi.org/10.1056/NEJMoa210207	August 7, 2024	Eligible	EMB & KAA
9	STOLLERMAN GH, RUSOFF JH, HIRSCHFELD I.	Prophylaxis against group A streptococci in rheumatic fever; the use of single monthly injections of benzathine penicillin G	N Engl J Med	1955;252(19):787-92	http://doi.org/10.1056/NEJM195505122521901	January 27, 2025	Eligible	EMB & KAA
	Allergic reactions to long-term benzathine penicillin prophylaxis for rheumatic fever. International Rheumatic Fever Study Group. Lancet. 1991;337(8753):1308-10
	Antibiotics for acute group A streptococcal pharyngitis. Prescrire Int. 2004;13(74):227-32
	Adam D, Scholz H, Helmerking M. Comparison of short-course (5 day) cefuroxime axetil with a standard 10 day oral penicillin V regimen in the treatment of tonsillopharyngitis. J Antimicrob Chemother. 2000;45 Suppl:23-3010.1093/jac/45.suppl_1.23
	Adams V, Marley J, McCarroll C. Prilocaine induced methaemoglobinaemia in a medically compromised patient. Was this an inevitable consequence of the dose administered? Br Dent J. 2007;203(10):585-710.1038/bdj.2007.1045
	Aguiar AA, Sampaio RO, Sampaio JL, et al. Effect of penicillin G every three weeks on oral microflora by penicillin resistant Viridans Streptococci. Arq Bras Cardiol. 2012;98(5):452-810.1590/s0066-782x2012005000038
	al-Eissa A. Sydenham's chorea: a new look at an old disease. Br J Clin Pract. 1993;47(1):14-6
	Altamimi S, Khalil A, Khalaiwi KA, et al. Short versus standard duration antibiotic therapy for acute streptococcal pharyngitis in children. Cochrane Database Syst Rev. 2009(1):Cd00487210.1002/14651858.CD004872.pub2
	Amarilyo G, Chodick G, Zalcman J, et al. Poor long-term adherence to secondary penicillin prophylaxis in children with history of rheumatic fever. Semin Arthritis Rheum. 2019;48(6):1019-2410.1016/j.semarthrit.2018.10.015
	Anjos LM, Marcondes MB, Lima MF, Mondelli AL, Okoshi MP. Streptococcal acute pharyngitis. Rev Soc Bras Med Trop. 2014;47(4):409-1310.1590/0037-8682-0265-2013
	Antunes MJ, Magalhaes MP, Colsen PR, Kinsley RH. Valvuloplasty for rheumatic mitral valve disease. A surgical challenge. J Thorac Cardiovasc Surg. 1987;94(1):44-56
	Arafuri N, Murni IK, Julia M, Nugroho S, Soehadi N. Survival of Rheumatic Heart Disease in Indonesian Children. Glob Heart. 2022;17(1):7110.5334/gh.1160
	Arnold MH, Tyndall A. Poststreptococcal reactive arthritis. Ann Rheum Dis. 1989;48(8):686-810.1136/ard.48.8.686
	Asche V. Streptococcal update. A microbiology perspective. Aust Fam Physician. 1993;22(10):1763-8
	Atalar E, Tokgözoglu SL, Alikasifoglu M, et al. Angiotensin-converting enzyme genotype predicts valve damage in acute rheumatic fever. J Heart Valve Dis. 2003;12(1):7-10
	Aviles RJ, Ramakrishna G, Mohr DN, Michet CJ, Jr. Poststreptococcal reactive arthritis in adults: a case series. Mayo Clin Proc. 2000;75(2):144-710.4065/75.2.144
	Ayoub EM. Resurgence of rheumatic fever in the United States. The changing picture of a preventable illness. Postgrad Med. 1992;92(3):133-6, 9-4210.1080/00325481.1992.11701445
	Aypar E, Demirtaş D, Aykan HH, Kara-Eroğlu F, Düzova A. A girl with Henoch Schönlein purpura associated with acute rheumatic fever and review of literature. Turk J Pediatr. 2018;60(5):576-8010.24953/turkjped.2018.05.017
	Ayub M, Gul S, Zehra F. Report: Metformin potential in predisposing arthralgia, type II cross reactivity secondary to group A streptococcus infection & other comorbidities in treating PCOS. Pak J Pharm Sci. 2019;32(3):1107-10
	Balottin U, Calcaterra E, Zambonin F, et al. Chorea mollis: long-term follow-up of an infantile case. Neurol Sci. 2012;33(3):643-510.1007/s10072-011-0806-y
	Bar-Yishay M, Yehoshua I, Bilitzky A, Press Y. Treatment outcomes of acute streptococcal tonsillitis according to antibiotic treatment. A retrospective analysis of 242,366 cases treated in the community. Eur J Gen Pract. 2022;28(1):142-910.1080/13814788.2022.2083105
	Barik R. Secondary prophylaxis to control rheumatic heart disease in developing countries: Put into a cage if can't be killed. Indian Heart J. 2018;70(6):907-1010.1016/j.ihj.2018.01.001
	Barker KF, O'Driscoll JC, Bhargava A. Staphylococcus lugdunensis. J Clin Pathol. 1991;44(10):873-410.1136/jcp.44.10.873
	Barr RK, Barber BW, Tait JR, et al. Development of a sustained release implant of benzathine penicillin G for secondary prophylaxis of rheumatic heart disease. Eur J Pharm Biopharm. 2023;189:240-5010.1016/j.ejpb.2023.06.006
	Bassili A, Zaher SR, Zaki A, Abdel-Fattah M, Tognoni G. Profile of secondary prophylaxis among children with rheumatic heart disease in Alexandria, Egypt. East Mediterr Health J. 2000;6(2-3):437-46
	Bavdekar SB, Soloman R, Kamat JR. Rheumatic fever in children. J Indian Med Assoc. 1999;97(12):489-92
	Beaton A, Aliku T, Dewyer A, et al. Latent Rheumatic Heart Disease: Identifying the Children at Highest Risk of Unfavorable Outcome. Circulation. 2017;136(23):2233-4410.1161/circulationaha.117.029936
	Beaton A, Okello E, Engelman D, et al. Determining the impact of Benzathine penicillin G prophylaxis in children with latent rheumatic heart disease (GOAL trial): Study protocol for a randomized controlled trial. Am Heart J. 2019;215:95-10510.1016/j.ahj.2019.06.001
	Beaton A, Okello E, Rwebembera J, et al. Secondary Antibiotic Prophylaxis for Latent Rheumatic Heart Disease. N Engl J Med. 2022;386(3):230-4010.1056/NEJMoa2102074
	Beaudoin A, Edison L, Introcaso CE, et al. Acute rheumatic fever and rheumatic heart disease among children--American Samoa, 2011-2012. MMWR Morb Mortal Wkly Rep. 2015;64(20):555-8
	Bechtlufft BM, Nascimento BR, Sable C, et al. Validation of a simplified score for predicting latent rheumatic heart disease progression using a prospective cohort of Brazilian schoolchildren. BMJ Open. 2020;10(5):e03682710.1136/bmjopen-2020-036827
	Belay W, Dessie A, Ahmed H, et al. Secondary prevention of rheumatic heart disease in Ethiopia: a multicenter study. BMC Cardiovasc Disord. 2022;22(1):2610.1186/s12872-022-02473-4
	Bennett J, Anderson A, Atkinson J, et al. Trends in penicillin dispensing during an acute rheumatic fever prevention programme. N Z Med J. 2023;136(1586):84-93
	Bennett J, Rentta N, Leung W, et al. Structured review of primary interventions to reduce group A streptococcal infections, acute rheumatic fever and rheumatic heart disease. J Paediatr Child Health. 2021;57(6):797-80210.1111/jpc.15514
	Berrios X, del Campo E, Guzman B, Bisno AL. Discontinuing rheumatic fever prophylaxis in selected adolescents and young adults. A prospective study. Ann Intern Med. 1993;118(6):401-610.7326/0003-4819-118-6-199303150-00001
	Bhutia E, Kumar D, Kundal M, Kishore S, Juneja A. Atypical Articular Presentations in Indian Children With Rheumatic Fever. Heart Lung Circ. 2018;27(2):199-20410.1016/j.hlc.2017.03.159
	Bilavsky E, Eliahou R, Keller N, et al. Effect of benzathine penicillin treatment on antibiotic susceptibility of viridans streptococci in oral flora of patients receiving secondary prophylaxis after rheumatic fever. J Infect. 2008;56(4):244-810.1016/j.jinf.2008.01.006
	Brahmadathan NK. Molecular biology of Group A Streptococcus and its implications in vaccine strategies. Indian J Med Microbiol. 2017;35(2):176-8310.4103/ijmm.IJMM_17_16
	Brand-Auraban A, Heling B, Fuchs E, Bergner-Rabinowitz S. The effect of added corticosteroids on the rates of recovery from beta-hemolytic streptococci in children with rheumatic fever under penicillin prophylaxis. Clin Pediatr (Phila). 1977;16(9):812-410.1177/000992287701600913
	Brock LL, Siegel AC. Studies on the prevention of rheumatic fever; the effect of time of initiation of treatment of streptococcal infections on the immune response of the host. J Clin Invest. 1953;32(7):630-210.1172/jci102774
	Brook I. Penicillin failure and copathogenicity in streptococcal pharyngotonsillitis. J Fam Pract. 1994;38(2):175-9
	Brundage JF, Gunzenhauser JD, Longfield JN, et al. Epidemiology and control of acute respiratory diseases with emphasis on group A beta-hemolytic streptococcus: a decade of U.S. Army experience. Pediatrics. 1996;97(6 Pt 2):964-70
	Carapetis JR, Beaton A, Cunningham MW, et al. Acute rheumatic fever and rheumatic heart disease. Nat Rev Dis Primers. 2016;2:1508410.1038/nrdp.2015.84
	Carapetis JR, Brown A, Wilson NJ, Edwards KN. An Australian guideline for rheumatic fever and rheumatic heart disease: an abridged outline. Med J Aust. 2007;186(11):581-610.5694/j.1326-5377.2007.tb01059.x
	Chagani HS, Aziz K. Clinical profile of acute rheumatic fever in Pakistan. Cardiol Young. 2003;13(1):28-3510.1017/s1047951103000064
	Chang AY, Nabbaale J, Okello E, et al. Outcomes and Care Quality Metrics for Women of Reproductive Age Living With Rheumatic Heart Disease in Uganda. J Am Heart Assoc. 2020;9(8):e01556210.1161/jaha.119.015562
	Chang AY, Rwebembera J, Bendavid E, et al. Clinical Outcomes, Echocardiographic Findings, and Care Quality Metrics for People Living With Human Immunodeficiency Virus (HIV) and Rheumatic Heart Disease in Uganda. Clin Infect Dis. 2022;74(9):1543-810.1093/cid/ciab681
	Chaudhary S. Management of streptococcal pharyngitis. The Indian Journal of Pediatrics. 1987;54(5):655-6410.1007/BF02751272
	Chen SC, Donahoe JL, Fagan LF. Rheumatic fever in children. A follow-up study with emphasis on cardiac sequelae. Jpn Heart J. 1981;22(2):167-7210.1536/ihj.22.167
	Chiappini E, Regoli M, Bonsignori F, et al. Analysis of different recommendations from international guidelines for the management of acute pharyngitis in adults and children. Clin Ther. 2011;33(1):48-5810.1016/j.clinthera.2011.02.001
	Choby BA. Diagnosis and treatment of streptococcal pharyngitis. Am Fam Physician. 2009;79(5):383-90
	Cohen R. Defining the optimum treatment regimen for azithromycin in acute tonsillopharyngitis. Pediatr Infect Dis J. 2004;23(2 Suppl):S129-3410.1097/01.inf.0000112527.33870.0d
	Colling A, Kerr I, Maxted WR, Widdowson JP. Streptococcal infection in a Junior Detention Centre: a five-year study. J Hyg (Lond). 1980;85(3):331-4110.1017/s0022172400063403
	Colling A, Kerr I, Maxted WR, Widdowson JP. Minimum amount of penicillin prophylaxis required to control Streptococcus pyogenes epidemic in closed community. Br Med J (Clin Res Ed). 1982;285(6335):95-610.1136/bmj.285.6335.95
	Cooper J, Enkel SL, Moodley D, et al. "Hurts less, lasts longer"; a qualitative study on experiences of young people receiving high-dose subcutaneous injections of benzathine penicillin G to prevent rheumatic heart disease in New Zealand. PLoS One. 2024;19(5):e030249310.1371/journal.pone.0302493
	Cooper RJ, Hoffman JR, Bartlett JG, et al. Principles of appropriate antibiotic use for acute pharyngitis in adults: background. Ann Emerg Med. 2001;37(6):711-910.1067/s0196-0644(01)70090-x
	Coulehan JL, Baacke G, Welty TK, Goldtooth NL. Cost-benefit of a streptococcal surveillance program among Navajo Indians. Public Health Rep. 1982;97(1):73-7
	Czoniczer G, Amezcua F, Pelargonio S, Massell BF. Therapy of severe rheumatic carditis. Comparison of adrenocortical steroids and aspirin. Circulation. 1964;29:813-910.1161/01.cir.29.6.813
	Dajani A, Taubert K, Ferrieri P, Peter G, Shulman S. Treatment of acute streptococcal pharyngitis and prevention of rheumatic fever: a statement for health professionals. Committee on Rheumatic Fever, Endocarditis, and Kawasaki Disease of the Council on Cardiovascular Disease in the Young, the American Heart Association. Pediatrics. 1995;96(4 Pt 1):758-64
	Dajani AS. Pharyngitis/tonsillitis: European and United States experience with cefpodoxime proxetil. Pediatr Infect Dis J. 1995;14(4 Suppl):S7-11
	Danchin MH, Curtis N, Nolan TM, Carapetis JR. Treatment of sore throat in light of the Cochrane verdict: is the jury still out? Med J Aust. 2002;177(9):512-510.5694/j.1326-5377.2002.tb04925.x
	Daniels ED, Mohanlal D, Pettifor JM. Rheumatic fever prophylaxis in South Africa--is bicillin 1,2 million units every 4 weeks appropriate? S Afr Med J. 1994;84(8 Pt 1):477-81
	Davis K, Remenyi B, Draper AD, et al. Rheumatic heart disease in Timor-Leste school students: an echocardiography-based prevalence study. Med J Aust. 2018;208(7):303-710.5694/mja17.00666
	Davutoglu V, Kilinc M, Dinckal H, Soydinc S, Sezen Y. Sydenham's chorea-clinical characteristics of nine patients. Int J Cardiol. 2004;96(3):483-410.1016/j.ijcard.2003.05.039
	de Dassel JL, de Klerk N, Carapetis JR, Ralph AP. How Many Doses Make a Difference? An Analysis of Secondary Prevention of Rheumatic Fever and Rheumatic Heart Disease. J Am Heart Assoc. 2018;7(24):e01022310.1161/jaha.118.010223
	de Loizaga SR, Arthur L, Arya B, et al. Rheumatic Heart Disease in the United States: Forgotten But Not Gone: Results of a 10 Year Multicenter Review. J Am Heart Assoc. 2021;10(16):e02099210.1161/jaha.120.020992
	De Rosa G, Pardeo M, Stabile A, Rigante D. Rheumatic heart disease in children: from clinical assessment to therapeutical management. Eur Rev Med Pharmacol Sci. 2006;10(3):107-10
	Denny FW, Jr. A 45-year perspective on the streptococcus and rheumatic fever: the Edward H. Kass Lecture in infectious disease history. Clin Infect Dis. 1994;19(6):1110-22
	Dillon HC, Jr. Streptococcal pharyngitis in the 1980s. Pediatr Infect Dis J. 1987;6(1):123-3010.1097/00006454-198701000-00053
	Dippel DW, Touw-Otten F, Habbema JD. Management of children with acute pharyngitis: a decision analysis. J Fam Pract. 1992;34(2):149-59
	Dougherty S, Okello E, Mwangi J, Kumar RK. Rheumatic Heart Disease: JACC Focus Seminar 2/4. J Am Coll Cardiol. 2023;81(1):81-9410.1016/j.jacc.2022.09.050
	Dudding BA, Ayoub EM. Persistence of streptococcal group A antibody in patients with rheumatic valvular disease. J Exp Med. 1968;128(5):1081-9810.1084/jem.128.5.1081
	Dündaröz R, Ozisik T, Baltaci V, et al. Sister-chromatid exchange analysis on long-term benzathine penicillin for secondary prophylaxis of rheumatic fever. Indian J Pediatr. 2001;68(2):121-210.1007/bf02722027
	Dündaröz R, Ulucan H, Denli M, et al. Evaluation of DNA damage using the comet assay in children on long-term benzathine penicillin for secondary prophylaxis of rheumatic fever. Pediatr Int. 2001;43(3):276-8010.1046/j.1442-200x.2001.01397.x
	Eissa S, Lee R, Binns P, Garstone G, McDonald M. Assessment of a register-based rheumatic heart disease secondary prevention program in an Australian Aboriginal community. Aust N Z J Public Health. 2005;29(6):521-510.1111/j.1467-842x.2005.tb00243.x
	Ekici F, Cetin, II, Cevik BS, et al. What is the outcome of rheumatic carditis in children with Sydenham's chorea? Turk J Pediatr. 2012;54(2):159-67
	El Kholy A, Fraser DW, Guirguis N, et al. A controlled study of penicillin therapy of group A streptococcal acquisitions in Egyptian families. J Infect Dis. 1980;141(6):759-7110.1093/infdis/141.6.759
	Engelman D, Ah Kee M, Mataika RL, et al. Secondary prevention for screening detected rheumatic heart disease: opportunities to improve adherence. Trans R Soc Trop Med Hyg. 2017;111(4):154-6210.1093/trstmh/trx035
	Engelman D, Mataika RL, Kado JH, et al. Adherence to secondary antibiotic prophylaxis for patients with rheumatic heart disease diagnosed through screening in Fiji. Trop Med Int Health. 2016;21(12):1583-9110.1111/tmi.12796
	Enkel SL, Kado J, Hla TK, et al. Qualitative assessment of healthy volunteer experience receiving subcutaneous infusions of high-dose benzathine penicillin G (SCIP) provides insights into design of late phase clinical studies. PLoS One. 2023;18(4):e028503710.1371/journal.pone.0285037
	Epstein JB, Chong S, Le ND. A survey of antibiotic use in dentistry. J Am Dent Assoc. 2000;131(11):1600-910.14219/jada.archive.2000.0090
	Erlichman M, Litt R, Grossman Z, Kahan E. Evaluation of the approach of primary care physicians to the management of streptococcal pharyngotonsillitis. IPROS Network. Isr Med Assoc J. 2000;2(2):169-73
	Fadahunsi HO, Coker AO, Usoro PD. Rheumatic heart disease in Nigerian children: clinical and preventive aspects. Ann Trop Paediatr. 1987;7(1):54-810.1080/02724936.1987.11748474
	Falace DA, Ferguson TW. Bacterial endocarditis. Survey of patients treated between 1963 and 1975. Oral Surg Oral Med Oral Pathol. 1976;42(2):189-9510.1016/0030-4220(76)90123-7
	Feinstein AR, Spaguolo M, Jonas S, et al. Prophylaxis of Recurrent Rheumatic Fever: Ineffectiveness of Intermittent “Therapeutic” Oral Penicillin. JAMA: The Journal of the American Medical Association. 1965;191(6):451-410.1001/jama.1965.03080060025004
	Feinstein AR, Wood HF, Spagnuolo M, et al. Oral Prophylaxis of Recurrent Rheumatic Fever: Sulfadiazine vs a Double Daily Dose of Penicillin. JAMA: The Journal of the American Medical Association. 1964;188(6):489-9210.1001/jama.1964.03060320011002
	Fellner MJ, Weidman AI, Klaus MV, Baer RL. The usefulness of immediate skin tests to haptenes derived from penicillin. A study in patients with a history of previous adverse reactions to penicillin. Arch Dermatol. 1971;103(4):371-4
	Feuer J, Spiera H. Acute rheumatic fever in adults: a resurgence in the Hasidic Jewish community. J Rheumatol. 1997;24(2):337-40
	Figueiredo ET, Azevedo L, Rezende ML, Alves CG. Rheumatic Fever: A Disease without Color. Arq Bras Cardiol. 2019;113(3):345-5410.5935/abc.20190141
	Findlay, II, Fowler RS. The changing pattern of rheumatic fever in childhood. Can Med Assoc J. 1966;94(20):1027-34
	Foltz EL, Roberts E, Steers E, Milliken MA, Norris RF. The effect of penicillin prophylaxis on the colonization of the nasopharynges of rheumatic fever patients by staphylococci. Am J Med Sci. 1963;246:683-9010.1097/00000441-196312000-00006
	Forsyth RA. Selective utilization of clinical diagnosis in treatment of pharyngitis. J Fam Pract. 1975;2(3):173-7
	Frank PF, Stollerman GH, Miller LF. Protection of a Military Population From Rheumatic Fever: Routine Administration of Benzathine Penicillin G to Healthy Individuals. JAMA: The Journal of the American Medical Association. 1965;193(10):775-8310.1001/jama.1965.03090100021005
	Frankish JD. Rheumatic fever prophylaxis: Gisborne experience. N Z Med J. 1984;97(765):674-5
	Gallagher PG, Watanakunakorn C. Group B streptococcal endocarditis: report of seven cases and review of the literature, 1962-1985. Rev Infect Dis. 1986;8(2):175-8810.1093/clinids/8.2.175
	Garvey MA, Perlmutter SJ, Allen AJ, et al. A pilot study of penicillin prophylaxis for neuropsychiatric exacerbations triggered by streptococcal infections. Biol Psychiatry. 1999;45(12):1564-7110.1016/s0006-3223(99)00020-7
	Gerber MA. Antibiotic resistance in group A streptococci. Pediatr Clin North Am. 1995;42(3):539-5110.1016/s0031-3955(16)38978-7
	Gerber MA, Baltimore RS, Eaton CB, et al. Prevention of rheumatic fever and diagnosis and treatment of acute Streptococcal pharyngitis: a scientific statement from the American Heart Association Rheumatic Fever, Endocarditis, and Kawasaki Disease Committee of the Council on Cardiovascular Disease in the Young, the Interdisciplinary Council on Functional Genomics and Translational Biology, and the…
	Gerber MA, Markowitz M. Management of streptococcal pharyngitis reconsidered. Pediatr Infect Dis. 1985;4(5):518-2610.1097/00006454-198509000-00016
	Ghamrawy A, Ibrahim NN, Abd El-Wahab EW. How accurate is the diagnosis of rheumatic fever in Egypt? Data from the national rheumatic heart disease prevention and control program (2006-2018). PLoS Negl Trop Dis. 2020;14(8):e000855810.1371/journal.pntd.0008558
	Gopal R, Harikrishnan S, Sivasankaran S, et al. Once weekly azithromycin in secondary prevention of rheumatic fever. Indian Heart J. 2012;64(1):12-510.1016/s0019-4832(12)60004-2
	Gordon N. Sydenham's chorea, and its complications affecting the nervous system. Brain Dev. 2009;31(1):11-410.1016/j.braindev.2008.05.001
	Gray GC, Escamilla J, Hyams KC, et al. Hyperendemic streptococcus-pyogenes infection despite prophylaxis with penicillin-g benzathine. New Engl J Med. 1991;325(2):92-710.1056/nejm199107113250204
	Gray GC, McPhate DC, Leinonen M, et al. Weekly oral azithromycin as prophylaxis for agents causing acute respiratory disease. Clin Infect Dis. 1998;26(1):103-1010.1086/516275
	Gunzenhauser JD, Brundage JF, McNeil JG, Miller RN. Broad and persistent effects of benzathine penicillin G in the prevention of febrile, acute respiratory disease. J Infect Dis. 1992;166(2):365-7310.1093/infdis/166.2.365
	Gunzenhauser JD, Longfield JN, Brundage JF, et al. Epidemic streptococcal disease among Army trainees, July 1989 through June 1991. J Infect Dis. 1995;172(1):124-3110.1093/infdis/172.1.124
	Gutman SJ, Shemesh E, Marwick TH, Taylor AJ. Echocardiographic screening to determine progression of latent rheumatic heart disease in endemic areas: A systematic review and meta-analysis. PLoS One. 2020;15(6):e023419610.1371/journal.pone.0234196
	Haas RC, Taranta A, Wood HF. Effect of intramuscular injections of benzathine penicillin G on some acute-phase reactants. N Engl J Med. 1957;256(4):152-510.1056/nejm195701242560402
	Hand RM, Salman S, Newall N, et al. A population pharmacokinetic study of benzathine benzylpenicillin G administration in children and adolescents with rheumatic heart disease: new insights for improved secondary prophylaxis strategies. J Antimicrob Chemother. 2019;74(7):1984-9110.1093/jac/dkz076
	Hand RM, Senarathna S, Page-Sharp M, et al. Quality of benzathine penicillin G: A multinational cross-sectional study. Pharmacol Res Perspect. 2020;8(6):e0066810.1002/prp2.668
	Handelman SL, Hawes RR. The effect of long-term antibiotic therapy on the antibiotic resistance of the salivary flora. J Oral Ther Pharmacol. 1964;1:23-44
	Haran S, Crane N, Kazi S, Axford-Haines L, White A. Effect of secondary penicillin prophylaxis on valvular changes in patients with rheumatic heart disease in Far North Queensland. Aust J Rural Health. 2018;26(2):119-2510.1111/ajr.12379
	Harris L, Knight J, Henderson R. Morbidity patterns in a general paediatric unit in rural Western Australia. Med J Aust. 1986;145(9):441-310.5694/j.1326-5377.1986.tb113869.x
	Harrist A, Van Houten C, Shulman ST, Van Beneden C, Murphy T. Notes from the Field: Group A Streptococcal Pharyngitis Misdiagnoses at a Rural Urgent-Care Clinic--Wyoming, March 2015. MMWR Morb Mortal Wkly Rep. 2016;64(50-51):1383-510.15585/mmwr.mm6450a4
	Hassell TA, Renwick S, Stuart KL. Rheumatic fever and rheumatic heart disease in Barbados: detection and prophylaxis. Br Med J. 1972;3(5823):387-910.1136/bmj.3.5823.387
	Hassell TA, Stuart KL. Rheumatic fever prophylaxis: a three-year study. Br Med J. 1974;2(5909):39-4010.1136/bmj.2.5909.39
	Hedges JR, Lowe RA. Streptococcal pharyngitis in the emergency department: analysis of therapeutic strategies. Am J Emerg Med. 1986;4(2):107-1510.1016/0735-6757(86)90153-1
	Hedin K, Thorning S, van Driel ML. Different antibiotic treatments for group A streptococcal pharyngitis. Cochrane Database Syst Rev. 2023;11(11):Cd00440610.1002/14651858.CD004406.pub6
	Heggie AD, Jacobs MR, Linz PE, et al. Prevalence and characteristics of pharyngeal group A beta-hemolytic streptococci in US Navy recruits receiving benzathine penicillin prophylaxis. J Infect Dis. 1992;166(5):1006-1310.1093/infdis/166.5.1006
	Ali S, Karadawi N, Elhassan NB, Ahmed AAM, Boctor M, Awadalla H, et al. Patterns, outcomes and trends in hospital visits of un-operated and operated children with rheumatic heart disease in Sudan. Cardiovasc Diagn Ther. 2019;9(2):165.
	Henningham A, Barnett TC, Maamary PG, Walker MJ. Pathogenesis of group A streptococcal infections. Discov Med. 2012;13(72):329-42
	Herman JM. Patients' willingness to take risks in the management of pharyngitis. J Fam Pract. 1984;19(6):767-72
	Hillner BE, Centor RM. What a difference a day makes: a decision analysis of adult streptococcal pharyngitis. J Gen Intern Med. 1987;2(4):244-5010.1007/bf02596449
	Hla TK, Osowicki J, Salman S, et al. Study protocol for controlled human infection for penicillin G against Streptococcus pyogenes: a double-blinded, placebo-controlled, randomised trial to determine the minimum concentration required to prevent experimental pharyngitis (the CHIPS trial). BMJ Open. 2022;12(12):e06402210.1136/bmjopen-2022-064022
	Hodes RM. Recurrence of rheumatic fever after valve replacement. Cardiology. 1989;76(6):465-810.1159/000174535
	Houser HB, Eckhardt GC, Hahn EO, et al. Effect of aureomycin treatment of streptococcal sore throat, on the streptococcal carrier state, the immunologic response of the host, and the incidence of acute rheumatic fever. Pediatrics. 1953;12(6):593-606
	Hsu I, Evans JM. Untoward reactions to benzathine penicillin G in a study of rheumatic-fever prophylaxis in adults. N Engl J Med. 1958;259(12):581-310.1056/nejm195809182591206
	Huck DM, Nalubwama H, Longenecker CT, et al. A qualitative examination of secondary prophylaxis in rheumatic heart disease: factors influencing adherence to secondary prophylaxis in Uganda. Glob Heart. 2015;10(1):63-9.e110.1016/j.gheart.2014.10.001
	Hung LC, Nadia R. A Review of Acute Rheumatic Fever and Rheumatic Heart Disease Research in Malaysia. Med J Malaysia. 2016;71(Suppl 1):79-86
	Ibrahim-Khalil S, Elhag M, Ali E, et al. An epidemiological survey of rheumatic fever and rheumatic heart disease in Sahafa Town, Sudan. J Epidemiol Community Health. 1992;46(5):477-910.1136/jech.46.5.477
	Ifere OA, Yakubu AM, Aikhionbare HA, Quaitey GE, Taqi AM. Munchausen syndrome by proxy: an experience from Nigeria. Ann Trop Paediatr. 1993;13(3):281-410.1080/02724936.1993.11747660
	Ilievski J, Mirams O, Trowman R, Barr RK, Manning L. Patient preferences for prophylactic regimens requiring regular injections in children and adolescents: a systematic review and thematic analysis. BMJ Paediatr Open. 2024;8(1)10.1136/bmjpo-2023-002450
	Imperato PJ, Imperato AC, Imperato GH. The management of subacute bacterial endocarditis superimposed on rheumatic heart disease in the immediate pre-penicillin era: the case of Pasquale Imperato. J Community Health. 2012;37(6):1301-6010.1007/s10900-012-9623-3
	Irlam J, Mayosi BM, Engel M, Gaziano TA. Primary prevention of acute rheumatic fever and rheumatic heart disease with penicillin in South African children with pharyngitis: a cost-effectiveness analysis. Circ Cardiovasc Qual Outcomes. 2013;6(3):343-5110.1161/circoutcomes.111.000032
	Irlam JH, Mayosi BM, Engel ME, Gaziano TA. A cost-effective strategy for primary prevention of acute rheumatic fever and rheumatic heart disease in children with pharyngitis. S Afr Med J. 2013;103(12):894-510.7196/samj.7244
	Jaiteh LES, Drammeh L, Anderson ST, et al. Rheumatic heart disease in The Gambia: clinical and valvular aspects at presentation and evolution under penicillin prophylaxis. BMC Cardiovasc Disord. 2021;21(1):50310.1186/s12872-021-02308-8
	Jaiyesimi F, Antia AU. Childhood rheumatic heart disease in Nigeria. Trop Geogr Med. 1981;33(1):8-13
	Jansen TL, Janssen M, de Jong AJ, Jeurissen ME. Post-streptococcal reactive arthritis: a clinical and serological description, revealing its distinction from acute rheumatic fever. J Intern Med. 1999;245(3):261-710.1046/j.1365-2796.1999.0438e.x
	Jansen TL, Joosten P, Brouwer J. Cardiac failure following group A streptococcal infection with echocardiographically proven pericarditis, still insufficient arguments for acute rheumatic fever: a case report and literature update. Neth J Med. 2003;61(2):57-61
	Johnson TD, Grainger Gasser A, Boardman C, et al. The 5 × 5 path toward rheumatic heart disease control: outcomes from the Third Rheumatic Heart Disease forum. Glob Heart. 2015;10(1):75-810.1016/j.gheart.2014.12.005
	Kado J, Salman S, Hand R, et al. Population pharmacokinetic study of benzathine penicillin G administration in Indigenous children and young adults with rheumatic heart disease in the Northern Territory, Australia. J Antimicrob Chemother. 2022;77(10):2679-8210.1093/jac/dkac231
	Kado J, Salman S, Hla TK, et al. Subcutaneous infusion of high-dose benzathine penicillin G is safe, tolerable, and suitable for less-frequent dosing for rheumatic heart disease secondary prophylaxis: a phase 1 open-label population pharmacokinetic study. Antimicrob Agents Chemother. 2023;67(12):e009622310.1128/aac.00962-23
	Kalyoncu M, Acar BC, Cakar N, et al. Are carriers for MEFV mutations "healthy"? Clin Exp Rheumatol. 2006;24(5 Suppl 42):S120-2
	Kamblock J, N'Guyen L, Pagis B, et al. Acute severe mitral regurgitation during first attacks of rheumatic fever: clinical spectrum, mechanisms and prognostic factors. J Heart Valve Dis. 2005;14(4):440-6
	Kaminecki I, Verma R, Brunetto J, Rivera LI. Delayed Diagnosis of Acute Rheumatic Fever in a Patient with Multiple Emergency Department Visits. Case Rep Pediat. 2018;2018:410.1155/2018/9467131
	Kaplan EL. Epidemiological approaches to understanding the pathogenesis of rheumatic fever. Int J Epidemiol. 1985;14(4):499-50110.1093/ije/14.4.499
	Kassem AS, Madkour AA, Massoud BZ, Zaher SR. Benzathine penicillin G for rheumatic fever prophylaxis: 2-weekly versus 4-weekly regimens. Indian J Pediatr. 1992;59(6):741-810.1007/bf02859412
	Katz J, Guelmann M, Rudolph M, Ruskin J. Acute streptococcal infection of the gingiva, lower lip, and pharynx--a case report. J Periodontol. 2002;73(11):1392-510.1902/jop.2002.73.11.1392
	Kaya A, Erkoçoğlu M, Senkon OG, et al. Confirmed penicillin allergy among patients receiving benzathine penicillin prophylaxis for acute rheumatic fever. Allergol Immunopathol (Madr). 2014;42(4):289-9210.1016/j.aller.2012.12.007
	Kearns TM, Schultz R, McDonald V, Andrews RM. Prophylactic penicillin by the full moon: a novel approach in Central Australia that may help to reduce the risk of rheumatic heart disease. Rural Remote Health. 2010;10(3):1464
	Ketema EB, Gishen NZ, Hailu A, et al. High risk of early sub-therapeutic penicillin concentrations after intramuscular benzathine penicillin G injections in Ethiopian children and adults with rheumatic heart disease. PLoS Negl Trop Dis. 2021;15(6):e000939910.1371/journal.pntd.0009399
	Kevat PM, Gunnarsson R, Reeves BM, Ruben AR. Adherence rates and risk factors for suboptimal adherence to secondary prophylaxis for rheumatic fever. J Paediatr Child Health. 2021;57(3):419-2410.1111/jpc.15239
	Kevat PM, Reeves BM, Ruben AR, Gunnarsson R. Adherence to secondary prophylaxis for acute rheumatic fever and rheumatic heart disease: A systematic review. Curr Cardiol Rev. 2017;13(2):155-6610.2174/1573403X13666170116120828
	Kiliç A, Unüvar E, Tatli B, et al. Neurologic and cardiac findings in children with Sydenham chorea. Pediatr Neurol. 2007;36(3):159-6410.1016/j.pediatrneurol.2006.12.001
	Kiselica D. Group A beta-hemolytic streptococcal pharyngitis: current clinical concepts. Am Fam Physician. 1994;49(5):1147-54
	Klein JO. Current issues in upper respiratory tract infections in infants and children: rationale for antibacterial therapy. Pediatr Infect Dis J. 1994;13(1 Suppl 1):S5-9; discussion S20-210.1097/00006454-199401001-00002
	Köseoglu V, Kismet E, Soysal Y, et al. Investigation of DNA damage in lymphocytes exposed to benzathine penicillin G. Pediatr Int. 2004;46(4):415-810.1111/j.1442-200x.2004.01930.x
	Krause RM. A half-century of streptococcal research: then & now. Indian J Med Res. 2002;115:215-41
	Kumar RK, Antunes MJ, Beaton A, et al. Contemporary Diagnosis and Management of Rheumatic Heart Disease: Implications for Closing the Gap: A Scientific Statement From the American Heart Association. Circulation. 2020;142(20):e337-e5710.1161/cir.0000000000000921
	Lagos R, Topelberg S, Herrera P, et al. Benzathine penicillin-g and miocamicin in the treatment of streptococcal pharyngitis - a controlled therapeutic trial. Rev Medica Chile. 1993;121(11):1274-9
	Lahiri S, Sanyahumbi A. Acute Rheumatic Fever. Pediatr Rev. 2021;42(5):221-3210.1542/pir.2019-0288
	Langlois DM, Andreae M. Group A streptococcal infections. Pediatr Rev. 2011;32(10):423-9; quiz 3010.1542/pir.32-10-423
	Leelarasamee A, Leowattana W, Tobunluepop P, et al. Amoxicillin for fever and sore throat due to non-exudative pharyngotonsillitis: beneficial or harmful? Int J Infect Dis. 2000;4(2):70-410.1016/s1201-9712(00)90097-3
	Lennon D. Acute rheumatic fever in children: recognition and treatment. Paediatr Drugs. 2004;6(6):363-7310.2165/00148581-200406060-00004
	Lennon D, Kerdemelidis M, Arroll B. Meta-analysis of trials of streptococcal throat treatment programs to prevent rheumatic fever. Pediatr Infect Dis J. 2009;28(7):e259-6410.1097/INF.0b013e3181a8e12a
	Lennon D, Stewart J, Farrell E, Palmer A, Mason H. School-based prevention of acute rheumatic fever: a group randomized trial in New Zealand. Pediatr Infect Dis J. 2009;28(9):787-9410.1097/INF.0b013e3181a282be
	Lennon DR, Farrell E, Martin DR, Stewart JM. Once-daily amoxicillin versus twice-daily penicillin V in group A beta-haemolytic streptococcal pharyngitis. Arch Dis Child. 2008;93(6):474-810.1136/adc.2006.113506
	Lepri G, Rigante D, Bellando Randone S, et al. Clinical-Serological Characterization and Treatment Outcome of a Large Cohort of Italian Children with Pediatric Autoimmune Neuropsychiatric Disorder Associated with Streptococcal Infection and Pediatric Acute Neuropsychiatric Syndrome. J Child Adolesc Psychopharmacol. 2019;29(8):608-1410.1089/cap.2018.0151
	Leung TN, Hon KL, Leung AK. Group A Streptococcus disease in Hong Kong children: an overview. Hong Kong Med J. 2018;24(6):593-60110.12809/hkmj187275
	Liaw J, Gorton S, Heal C, White A. Adherence to secondary prevention of rheumatic fever and rheumatic heart disease in young people: an 11-year retrospective study. Aust N Z J Public Health. 2022;46(6):758-6310.1111/1753-6405.13250
	Liu M, Lu L, Sun R, Zheng Y, Zhang P. Rheumatic Heart Disease: Causes, Symptoms, and Treatments. Cell Biochem Biophys. 2015;72(3):861-310.1007/s12013-015-0552-5
	Logan LK, McAuley JB, Shulman ST. Macrolide treatment failure in streptococcal pharyngitis resulting in acute rheumatic fever. Pediatrics. 2012;129(3):e798-80210.1542/peds.2011-1198
	Long A, Lungu JC, Machila E, et al. A programme to increase appropriate usage of benzathine penicillin for management of streptococcal pharyngitis and rheumatic heart disease in Zambia. Cardiovasc J Afr. 2017;28(4):242-710.5830/cvja-2017-002
	Longenecker CT, Kalra A, Okello E, et al. A Human-Centered Approach to CV Care: Infrastructure Development in Uganda. Glob Heart. 2018;13(4):347-5410.1016/j.gheart.2018.02.002
	Longenecker CT, Morris SR, Aliku TO, et al. Rheumatic Heart Disease Treatment Cascade in Uganda. Circ Cardiovasc Qual Outcomes. 2017;10(11)10.1161/circoutcomes.117.004037
	Loos GD. Pharyngitis, croup, and epiglottitis. Prim Care. 1990;17(2):335-45
	Lue HC, Chen CL, Wei H. Some problems in long-term prevention of streptococcal infection among children with rheumatic heart disease in Taiwan. Jpn Heart J. 1976;17(5):550-910.1536/ihj.17.550
	Lue HC, Wu MH, Wang JK, Wu FF, Wu YN. Long-term outcome of patients with rheumatic fever receiving benzathine penicillin G prophylaxis every three weeks versus every four weeks. J Pediatr. 1994;125(5 Pt 1):812-610.1016/s0022-3476(94)70082-6
	Lue HC, Wu MH, Wang JK, Wu FF, Wu YN. Three- versus four-week administration of benzathine penicillin G: effects on incidence of streptococcal infections and recurrences of rheumatic fever. Pediatrics. 1996;97(6 Pt 2):984-8
	Lumngwena EN, Skatulla S, Blackburn JM, Ntusi NAB. Mechanistic implications of altered protein expression in rheumatic heart disease. Heart Fail Rev. 2022;27(1):357-6810.1007/s10741-020-09993-1
	Lutalo SK, Mabonga N. Experience on follow-up of registered rheumatic fever patients in the Zimbabwean Midlands. Trop Geogr Med. 1986;38(3):277-82
	Majeed HA, al-Doussary L, Moussa MM, Yusuf AR, Suliman AH. Office diagnosis and management of group A streptococcal pharyngitis employing the rapid antigen detecting test. A 1-year prospective study of reliability and cost in primary care centres. Ann Trop Paediatr. 1993;13(1):65-7210.1080/02724936.1993.11747626
	Manji RA, Witt J, Tappia PS, et al. Cost-effectiveness analysis of rheumatic heart disease prevention strategies. Expert Rev Pharmacoecon Outcomes Res. 2013;13(6):715-2410.1586/14737167.2013.852470
	Manyemba J, Mayosi BM. Penicillin for secondary prevention of rheumatic fever. Cochrane Database Syst Rev. 2002;2002(3):Cd00222710.1002/14651858.Cd002227
	Manyemba J, Mayosi BM. Intramuscular penicillin is more effective than oral penicillin in secondary prevention of rheumatic fever--a systematic review. S Afr Med J. 2003;93(3):212-8
	Marchisio P, Principi N. Upper respiratory tract infections in children: antibiotic treatment. Drugs Exp Clin Res. 1987;13(9):585-8
	Marijon E, Mirabel M, Celermajer DS, Jouven X. Rheumatic heart disease. Lancet. 2012;379(9819):953-6410.1016/s0140-6736(11)61171-9
	Marijon E, Mocumbi A, Narayanan K, Jouven X, Celermajer DS. Persisting burden and challenges of rheumatic heart disease. Eur Heart J. 2021;42(34):3338-4810.1093/eurheartj/ehab407
	Markowitz M. Benzathine penicillin G after thirty years. Clin Ther. 1980;3(1):49-61
	Markowitz M. Long-acting penicillins: historical perspectives. Pediatr Infect Dis. 1985;4(5):570-310.1097/00006454-198509000-00054
	Markowitz M. Allergic reactions to long-term benzathine penicillin prophylaxis for rheumatic-fever. Lancet. 1991;337(8753):1308-10
	Markowitz M, Lue HC. Allergic reactions in rheumatic fever patients on long-term benzathine penicillin G: the role of skin testing for penicillin allergy. Pediatrics. 1996;97(6 Pt 2):981-3
	Massell BF. Prophylaxis of streptococcal infections and rheumatic fever: a comparison of orally administered clindamycin and penicillin. Jama. 1979;241(15):1589-9410.1001/jama.241.15.1589
	McGlacken-Byrne SM, Parry HM, Currie PF, Wilson NJ. Failure of oral penicillin as secondary prophylaxis for rheumatic heart disease: a lesson from a low-prevalence rheumatic fever region. BMJ Case Rep. 2015;201510.1136/bcr-2015-212861
	Mehta A, Saxena A, Juneja R, et al. Characteristics and outcomes of Indian children enrolled in a rheumatic heart disease registry. Int J Cardiol. 2016;222:1136-4010.1016/j.ijcard.2016.08.259
	Mendelsohn G, Hutchins GM. Infective endocarditis during the first decade of life. An autopsy review of 33 cases. Am J Dis Child. 1979;133(6):619-2210.1001/archpedi.1979.02130060059012
	Merlini AB, Stocco CS, Arruda P, et al. Prevalence of group A beta-hemolytic streptococcus oropharyngeal colonization in children and therapeutic regimen based on antistreptolysin levels: Data from a city from southern Brazil. Advances in Medicine and Biology. 79: Nova Science Publishers, Inc.; 2014. p. 45-58.
	Michaeli D. Length of penicillin treatment of streptococcal infections. Is seven days of treatment as effective as 10 days. Bmj. 2000;320(7250):1665; author reply 6-7
	Millard-Bullock D. The Rheumatic Fever and Rheumatic Heart Disease Control programme--Jamaica. West Indian Med J. 2012;61(4):361-410.7727/wimj.2012.134
	Mincham CM, Mak DB, Plant AJ. The quality of management of rheumatic fever/ heart disease in the Kimberley. Aust N Z J Public Health. 2002;26(5):417-2010.1111/j.1467-842x.2002.tb00340.x
	Mirabel M, Fauchier T, Bacquelin R, et al. Echocardiography screening to detect rheumatic heart disease: A cohort study of schoolchildren in French Pacific Islands. Int J Cardiol. 2015;188:89-9510.1016/j.ijcard.2015.04.007
	Mitchell A, Kelly J, Cook J, et al. Clonidine for pain-related distress in Aboriginal children on a penicillin regimen to prevent recurrence of rheumatic fever. Rural Remote Health. 2020;20(4):593010.22605/rrh5930
	Mitchell AG, Belton S, Johnston V, et al. Aboriginal children and penicillin injections for rheumatic fever: how much of a problem is injection pain? Aust N Z J Public Health. 2018;42(1):46-5110.1111/1753-6405.12737
	Modai J. The clinical use of macrolides. J Antimicrob Chemother. 1988;22 Suppl B:145-5310.1093/jac/22.supplement_b.145
	Moraca RJ, Ragni MV. Acquired anti-FVIII inhibitors in children. Haemophilia. 2002;8(1):28-3210.1046/j.1365-2516.2002.00574.x
	Mortimer EA, Jr., Vaisman S, Vignau A, et al. The effect of penicillin on acute rheumatic fever and valvular heart disease. N Engl J Med. 1959;260(3):101-1210.1056/nejm195901152600301
	Muhamed B, Mutithu D, Aremu O, Zühlke L, Sliwa K. Rheumatic fever and rheumatic heart disease: Facts and research progress in Africa. Int J Cardiol. 2019;295:48-5510.1016/j.ijcard.2019.07.079
	Musoke C, Mondo CK, Okello E, et al. Benzathine penicillin adherence for secondary prophylaxis among patients affected with rheumatic heart disease attending Mulago Hospital. Cardiovasc J Afr. 2013;24(4):124-910.5830/cvja-2013-022
	Myint N, Aung NM, Win MS, et al. The clinical characteristics of adults with rheumatic heart disease in Yangon, Myanmar: An observational study. PLoS One. 2018;13(2):e019288010.1371/journal.pone.0192880
	Nelson HG. Observations on tonsillar carriers of hemolytic streptococci; the effect of tonsillectomy and the administration of penicillin on rheumatic and nonrheumatic fever patients. J Infect Dis. 1948;83(2):138-4610.1093/infdis/83.2.138
	Neuner JM, Hamel MB, Phillips RS, Bona K, Aronson MD. Diagnosis and management of adults with pharyngitis. A cost-effectiveness analysis. Ann Intern Med. 2003;139(2):113-2210.7326/0003-4819-139-2-200307150-00011
	Newman JE, Lennon DR, Wong-Toi W. Patients with rheumatic fever recurrences. N Z Med J. 1984;97(765):678-80
	Nishtar S, Faruqui AM, Mattu MA, Mohamud KB, Ahmed A. The National Action Plan for the Prevention and Control of Non-communicable Diseases and Health Promotion in Pakistan--Cardiovascular diseases. J Pak Med Assoc. 2004;54(12 Suppl 3):S14-25
	Ntaganda E, Rusingiza E, Rukundo G, et al. Postoperative Rheumatic Heart Disease Follow-Up: Creating a National Registry and First Results from Rwanda. Ann Glob Health. 2020;86(1):11510.5334/aogh.2719
	Ogunbi O, Fadahunsi HO, Ahmed I, et al. An epidemiological study of rheumatic fever and rheumatic heart disease in Lagos. J Epidemiol Community Health. 1978;32(1):68-7110.1136/jech.32.1.68
	Okello E, Longenecker CT, Beaton A, Kamya MR, Lwabi P. Rheumatic heart disease in Uganda: predictors of morbidity and mortality one year after presentation. BMC Cardiovasc Disord. 2017;17(1):2010.1186/s12872-016-0451-8
	Oran B, Tastekin A, Karaaslan S, et al. Prophylactic efficiency of 3-weekly benzathine penicillin G in rheumatic fever. Indian J Pediatr. 2000;67(3):163-710.1007/bf02723652
	Orsini A, Foiadelli T, Magistrali M, et al. A nationwide study on Sydenham's chorea: Clinical features, treatment and prognostic factors. Eur J Paediatr Neurol. 2022;36:1-610.1016/j.ejpn.2021.11.002
	Ortiz-Ortiz L, Zamacona G, Garmilla C, Arellano MT. Migration inhibition test in leukocytes from patients allergic to penicillin. J Immunol. 1974;113(3):993-7
	Owen CP, Huang WH. Antibiotic prophylaxis for dental procedures: is it necessary? Sadj. 2012;67(7):413-9
	Padmavati S. Present status of rheumatic fever and rheumatic heart disease in India. Indian Heart J. 1995;47(4):395-8
	Page-Sharp M, Coward J, Moore BR, et al. Penicillin Dried Blood Spot Assay for Use in Patients Receiving Intramuscular Benzathine Penicillin G and Other Penicillin Preparations To Prevent Rheumatic Fever. Antimicrob Agents Chemother. 2017;61(8)10.1128/aac.00252-17
	Paradise JL. Etiology and management of pharyngitis and pharyngotonsillitis in children: a current review. Ann Otol Rhinol Laryngol Suppl. 1992;155:51-710.1177/00034894921010s111
	Pauszek ME. Prophylaxis for recurrent cellulitis complicating venous and lymphatic insufficiency. Indiana Med. 1991;84(4):252-3
	Paz JA, Silva CA, Marques-Dias MJ. Randomized double-blind study with prednisone in Sydenham's chorea. Pediatr Neurol. 2006;34(4):264-910.1016/j.pediatrneurol.2005.08.028
	Peebles TC. Identification and treatment of group A beta-hemolytic streptococcal infections. Role of the pediatrician and the nurse-practitioner. Pediatr Clin North Am. 1971;18(1):145-5810.1016/s0031-3955(16)32528-7
	Pellegrino R, Timitilli E, Verga MC, et al. Acute pharyngitis in children and adults: descriptive comparison of current recommendations from national and international guidelines and future perspectives. Eur J Pediatr. 2023;182(12):5259-7310.1007/s00431-023-05211-w
	Peter G. Streptococcal pharyngitis: current therapy and criteria for evaluation of new agents. Clin Infect Dis. 1992;14 Suppl 2:S218-23; discussion S31-210.1093/clinids/14.supplement_2.s218
	Pichichero ME. Group A beta-hemolytic streptococcal infections. Pediatr Rev. 1998;19(9):291-30210.1542/pir.19-9-291
	Pichichero ME, McLinn SE, Gooch WM, 3rd, et al. Ceftibuten vs. penicillin V in group A beta-hemolytic streptococcal pharyngitis. Members of the Ceftibuten Pharyngitis International Study Group. Pediatr Infect Dis J. 1995;14(7 Suppl):S102-710.1097/00006454-199507001-00006
	Portier H, Chavanet P, Gouyon JB, Guetat F. Five day treatment of pharyngotonsillitis with cefpodoxime proxetil. J Antimicrob Chemother. 1990;26 Suppl E:79-8510.1093/jac/26.suppl_e.79
	Prendergast EA, Perkins S, Engel ME, et al. Participation in research improves overall patient management: insights from the Global Rheumatic Heart Disease registry (REMEDY). Cardiovasc J Afr. 2018;29(2):98-10510.5830/cvja-2017-054
	Providencia R, Aali G, Zhu F, et al. Penicillin Allergy Testing and Delabeling for Patients Who Are Prescribed Penicillin: A Systematic Review for a World Health Organization Guideline. Clin Rev Allergy Immunol. 2024;66(2):223-4010.1007/s12016-024-08988-2
	Purchas SH, Wabitsch KR, Taikato MR, Miles M. Rheumatic fever and rheumatic heart disease at the Rotorua Hospital 1971-1982. N Z Med J. 1984;97(765):675-8
	Quinn RW. Comprehensive review of morbidity and mortality trends for rheumatic fever, streptococcal disease, and scarlet fever: the decline of rheumatic fever. Rev Infect Dis. 1989;11(6):928-5310.1093/clinids/11.6.928
	Ralph AP, de Dassel JL, Kirby A, et al. Improving Delivery of Secondary Prophylaxis for Rheumatic Heart Disease in a High-Burden Setting: Outcome of a Stepped-Wedge, Community, Randomized Trial. J Am Heart Assoc. 2018;7(14)10.1161/jaha.118.009308
	Ralph AP, Fittock M, Schultz R, et al. Improvement in rheumatic fever and rheumatic heart disease management and prevention using a health centre-based continuous quality improvement approach. BMC Health Serv Res. 2013;13:52510.1186/1472-6963-13-525
	Ralph AP, Read C, Johnston V, et al. Improving delivery of secondary prophylaxis for rheumatic heart disease in remote Indigenous communities: study protocol for a stepped-wedge randomised trial. Trials. 2016;17:5110.1186/s13063-016-1166-y
	Rao PS. Prevention of heart disease in infants and children. Curr Probl Pediatr. 1977;7(7):CO1,3-4810.1016/S0045-9380(77)80012-1
	Ravisha MS, Tullu MS, Kamat JR. Rheumatic fever and rheumatic heart disease: clinical profile of 550 cases in India. Arch Med Res. 2003;34(5):382-710.1016/s0188-4409(03)00072-9
	Read C, Mitchell AG, de Dassel JL, et al. Qualitative Evaluation of a Complex Intervention to Improve Rheumatic Heart Disease Secondary Prophylaxis. J Am Heart Assoc. 2018;7(14)10.1161/jaha.118.009376
	Regmi PR, Dhungel M, Kafle R. Secondary Prevention of Rheumatic Heart Disease in Nepal: Are We Going Backward? JNMA J Nepal Med Assoc. 2022;60(253):832-510.31729/jnma.7861
	Regoli M, Chiappini E, Bonsignori F, Galli L, de Martino M. Update on the management of acute pharyngitis in children. Ital J Pediatr. 2011;37:1010.1186/1824-7288-37-10
	Remenyi B, Carapetis J, Wyber R, Taubert K, Mayosi BM. Position statement of the World Heart Federation on the prevention and control of rheumatic heart disease. Nat Rev Cardiol. 2013;10(5):284-9210.1038/nrcardio.2013.34
	Rémond MG, Coyle ME, Mills JE, Maguire GP. Approaches to Improving Adherence to Secondary Prophylaxis for Rheumatic Fever and Rheumatic Heart Disease: A Literature Review with a Global Perspective. Cardiol Rev. 2016;24(2):94-810.1097/crd.0000000000000065
	Rémond MG, Severin KL, Hodder Y, et al. Variability in disease burden and management of rheumatic fever and rheumatic heart disease in two regions of tropical Australia. Intern Med J. 2013;43(4):386-9310.1111/j.1445-5994.2012.02838.x
	Rémond MG, Wheaton GR, Walsh WF, Prior DL, Maguire GP. Acute rheumatic fever and rheumatic heart disease--priorities in prevention, diagnosis and management. A report of the CSANZ Indigenous Cardiovascular Health Conference, Alice Springs 2011. Heart Lung Circ. 2012;21(10):632-810.1016/j.hlc.2012.05.006
	Rémond MGW, Wheaton GR, Walsh WF, Prior DL, Maguire GP. Acute Rheumatic Fever and Rheumatic Heart Disease-Priorities in Prevention, Diagnosis and Management. A Report of the CSANZ Indigenous Cardiovascular Health Conference, Alice Springs 2011. Heart Lung Circul. 2012;21(10):632-810.1016/j.hlc.2012.05.006
	Ribeiro MC, Markman Filho B, Santos CC, Mello CP. Clinical and functional characterisation of rheumatic mitral regurgitation in children and adolescents including the brain natriuretic peptide. Cardiol Young. 2010;20(1):66-7210.1017/s1047951109990941
	Rizvi SF, Kundi A, Naveed A, Faiz A, Samad A. Natural history of rheumatic heart disease, a 12 years observational study "penicillin bites the muscle but heals the heart". J Ayub Med Coll Abbottabad. 2014;26(3):301-3
	Robertson KA, Volmink JA, Mayosi BM. Antibiotics for the primary prevention of acute rheumatic fever: a meta-analysis. BMC Cardiovasc Disord. 2005;5(1):1110.1186/1471-2261-5-11
	Rullan E, Sigal LH. Rheumatic fever. Curr Rheumatol Rep. 2001;3(5):445-5210.1007/s11926-996-0016-4
	Russell K, Nicholson R, Naidu R. Reducing the pain of intramuscular benzathine penicillin injections in the rheumatic fever population of Counties Manukau District Health Board. J Paediatr Child Health. 2014;50(2):112-710.1111/jpc.12400
	Sadowsky D, Kunzel C. Clinician compliance and the prevention of bacterial endocarditis. J Am Dent Assoc. 1984;109(3):425-810.14219/jada.archive.1984.0402
	Sanyahumbi A, Ali S, Benjamin IJ, et al. Penicillin Reactions in Patients With Severe Rheumatic Heart Disease: A Presidential Advisory From the American Heart Association. J Am Heart Assoc. 2022;11(5):e02451710.1161/jaha.121.024517
	Sanyahumbi A, Chiromo P, Chiume M. Education: The prevention of acute rheumatic fever and rheumatic heart disease in Malawi. Malawi Med J. 2019;31(3):221-210.4314/mmj.v31i3.9
	Sanyal SK, Berry AM, Duggal S, Hooja V, Ghosh S. Sequelae of the initial attack of acute rheumatic fever in children from north India. A prospective 5-year follow-up study. Circulation. 1982;65(2):375-910.1161/01.cir.65.2.375
	Saxena A. Treatment of rheumatic carditis. Indian J Pediatr. 2002;69(6):513-610.1007/bf02722655
	Saxena A. Evaluation of Acquired Valvular Heart Disease by the Pediatrician: When to Follow, When to Refer for Intervention? Part II. Indian J Pediatr. 2015;82(11):1042-910.1007/s12098-015-1804-5
	Saxena A, Kumar RK, Gera RP, et al. Consensus guidelines on pediatric acute rheumatic fever and rheumatic heart disease. Indian Pediatr. 2008;45(7):565-73
	Scaglione F, Demartini G, Arcidiacono MM, Pintucci JP. Optimum treatment of streptococcal pharyngitis. Drugs. 1997;53(1):86-9710.2165/00003495-199753010-00006
	Scheel A, Beaton A, Okello E, et al. The impact of a peer support group for children with rheumatic heart disease in Uganda. Patient Educ Couns. 2018;101(1):119-2310.1016/j.pec.2017.07.006
	Schnurr LP, Ball AP, Geddes AM, Gray J, McGhie D. Bacterial endocarditis in England in the 1970's: a review of 70 patients. Q J Med. 1977;46(184):499-512
	Scholz H. Streptococcal-A tonsillopharyngitis: a 5-day course of cefuroxime axetil versus a 10-day course of penicillin V. results depending on the children's age. Chemotherapy. 2004;50(1):51-410.1159/000077286
	Schrock CG. Clarithromycin vs penicillin in the treatment of streptococcal pharyngitis. J Fam Pract. 1992;35(6):622-6
	Schubart AF, Rothschild HJ, Schroeder WC, Ewald RW, Tuerk JD. EFFECT OF PENICILLIN TREATMENT ON SERUM COMPLEMENT LEVELS IN ACUTE RHEUMATIC FEVER. Ann Rheum Dis. 1963;22(5):319-2610.1136/ard.22.5.319
	Schwartz RH, Wientzen RL, Jr., Pedreira F, et al. Penicillin V for group A streptococcal pharyngotonsillitis. A randomized trial of seven vs ten days' therapy. Jama. 1981;246(16):1790-510.1001/jama.246.16.1790
	Seckeler MD, Hoke TR, Gurka MJ, Barton LL. No demonstrable effect of benzathine penicillin on recurrence of rheumatic Fever in pacific island population. Pediatr Cardiol. 2010;31(6):849-5210.1007/s00246-010-9718-5
	Sergent JS. Acute rheumatic fever. Trans Am Clin Climatol Assoc. 1992;104:15-23
	Sani UM, Ahmed H, Jiya NM. Pattern of acquired heart diseases among children seen in Sokoto, North-Western Nigeria.Niger J Clin Pract.2015;18(6):718-25.
	Shah B, Sharma M, Kumar R, et al. Rheumatic heart disease: progress and challenges in India. Indian J Pediatr. 2013;80 Suppl 1:S77-8610.1007/s12098-012-0853-2
	Shet A, Kaplan E. Addressing the burden of group A streptococcal disease in India. Indian J Pediatr. 2004;71(1):41-810.1007/bf02725655
	Shimanda PP, Shumba TW, Brunström M, et al. Preventive Interventions to Reduce the Burden of Rheumatic Heart Disease in Populations at Risk: A Systematic Review. J Am Heart Assoc. 2024;13(5):e03244210.1161/jaha.123.032442
	Singh PI, Carapetis JR, Buadromo EM, Samberkar PN, Steer AC. The high burden of rheumatic heart disease found on autopsy in Fiji. Cardiol Young. 2008;18(1):62-910.1017/s1047951107001734
	Siriett V, Crengle S, Lennon D, Stonehouse M, Cramp G. The epidemiology of rheumatic fever in the Tairawhiti/Gisborne region of New Zealand: 1997-2009. N Z Med J. 2012;125(1365):8-15
	Smith M, Bywaters EG. Effect of tetracycline on the duration of a raised antistreptolysin-o titre in rheumatic fever. Ann Rheum Dis. 1966;25(4):332-310.1136/ard.25.4.332
	Smith MT, Lester-Smith D, Zurynski Y, et al. Persistence of acute rheumatic fever in a tertiary children's hospital. J Paediatr Child Health. 2011;47(4):198-20310.1111/j.1440-1754.2010.01935.x
	Smith WM. An appraisal of rheumatic valvular disease in Western Samoa. Aust N Z J Med. 1979;9(5):560-510.1111/j.1445-5994.1979.tb03395.x
	Soller T, Roberts KV, Middleton BF, Ralph AP. Sydenham chorea in the top end of Australia's Northern Territory: A 20-year retrospective case series. J Paediatr Child Health. 2023;59(11):1210-610.1111/jpc.16481
	Soman R, Gupta N, Chaudhari P, et al. Implications for Diagnosis and Treatment of Infective Endocarditis: Eight year Experience of an Infectious Disease Team in a Private Tertiary Care Centre. J Assoc Physicians India. 2018;66(4):22-5
	Spencer RC. Invasive streptococci. Eur J Clin Microbiol Infect Dis. 1995;14 Suppl 1:S26-32
	Spinetto H, Lennon D, Horsburgh M. Rheumatic fever recurrence prevention: a nurse-led programme of 28-day penicillin in an area of high endemnicity. J Paediatr Child Health. 2011;47(4):228-3410.1111/j.1440-1754.2010.01942.x
	Spitzer TQ, Harris BA. Penicillin V therapy for streptococcal pharyngitis: comparison of dosage schedules. South Med J. 1977;70(1):41-210.1097/00007611-197701000-00019
	Srámek J, Kopecká B, Bosmanský K, Riegel J, Peychl L. Rheumatic fever situation in Czechoslovakia with special reference to long-term prognosis for rheumatic carditis. J Hyg Epidemiol Microbiol Immunol. 1981;25(4):449-64
	Srivastav RK, Ahsan F, Mahmood T. Rheumatic fever: An update. Int J Pharmcy Pharm Sci. 2012;4(SUPPL. 4):58-66
	Steer AC, Carapetis JR. Acute rheumatic fever and rheumatic heart disease in indigenous populations. Pediatr Clin North Am. 2009;56(6):1401-1910.1016/j.pcl.2009.09.011
	Stein E, Pulle J, Zimmerman M, et al. Previous Traditional Medicine Use for Sore Throat among Children Evaluated for Rheumatic Fever in Northern Uganda. Am J Trop Med Hyg. 2020;104(3):842-710.4269/ajtmh.20-0288
	Steinhoff MC, Abd el Khalek MK, Khallaf N, et al. Effectiveness of clinical guidelines for the presumptive treatment of streptococcal pharyngitis in Egyptian children. Lancet. 1997;350(9082):918-2110.1016/s0140-6736(97)03317-5
	Stewart T, McDonald R, Currie B. Acute rheumatic fever: adherence to secondary prophylaxis and follow up of Indigenous patients in the Katherine region of the Northern Territory. Aust J Rural Health. 2007;15(4):234-4010.1111/j.1440-1584.2007.00896.x
	Strannegård IL, Majeed HA, Ahlstedt S. Antibodies to penicillin in children receiving long-term secondary prophylaxis for rheumatic fever. Allergy. 1987;42(7):502-610.1111/j.1398-9995.1987.tb00372.x
	Tandon R. Preventing rheumatic fever: M-protein based vaccine. Indian Heart J. 2014;66(1):64-710.1016/j.ihj.2013.12.017
	Tantchou Tchoumi JC, Ambassa JC, Butera G. Children with post-rheumatic valvulopathies in natural history: five years follow-up in the cardiac centre, St. Elizabeth Catholic General hospital Shisong (Cameroon). Bull Soc Pathol Exot. 2016;109(5):340-410.1007/s13149-016-0512-3
	Tanz RR, Shulman ST. Streptococcal pharyngitis. What's new. Postgrad Med. 1988;84(1):203-6, 11-410.1080/00325481.1988.11700348
	Tarlow MJ. Macrolides in the management of streptococcal pharyngitis/tonsillitis. Pediatr Infect Dis J. 1997;16(4):444-810.1097/00006454-199704000-00028
	Terreri MT, Roja SC, Len CA, et al. Sydenham's chorea--clinical and evolutive characteristics. Sao Paulo Med J. 2002;120(1):16-910.1590/s1516-31802002000100005
	Thakur JS, Negi PC, Ahluwalia SK, Vaidya NK. Epidemiological survey of rheumatic heart disease among school children in the Shimla Hills of northern India: prevalence and risk factors. J Epidemiol Community Health. 1996;50(1):62-710.1136/jech.50.1.62
	Tinley C, Van Zyl L, Grötte R. Poststreptococcal syndrome uveitis in South African children. Br J Ophthalmol. 2012;96(1):87-910.1136/bjo.2010.199315
	Tompkins RK, Burnes DC, Cable WE. An analysis of the cost-effectiveness of pharyngitis management and acute rheumatic fever prevention. Ann Intern Med. 1977;86(4):481-9210.7326/0003-4819-86-4-481
	Torres J, de Oliveira S, de Almeida R, et al. Acute rheumatic fever associated with Henoch-Schonlein purpura. Case report and review of the literature. Acta Reumatol Port. 2007;32(4):377-80
	Tsevat J, Kotagal UR. Management of sore throats in children: a cost-effectiveness analysis. Arch Pediatr Adolesc Med. 1999;153(7):681-810.1001/archpedi.153.7.681
	van Driel ML, de Sutter AI, Habraken H, Thorning S, Christiaens T. Different antibiotic treatments for group A streptococcal pharyngitis. Cochrane Database Syst Rev. 2016;2016(9)10.1002/14651858.CD004406.pub4
	Van Driel ML, De Sutter AI, Keber N, Habraken H, Christiaens T. Cochrane Review: Different antibiotic treatments for group A streptococcal pharyngitis. Evid Based Child Health. 2012;7(1):16-8110.1002/ebch.1805
	van Driel ML, De Sutter AI, Keber N, Habraken H, Christiaens T. Different antibiotic treatments for group A streptococcal pharyngitis. Cochrane Database Syst Rev. 2013(4):Cd00440610.1002/14651858.CD004406.pub3
	van Driel ML, De Sutter AI, Thorning S, Christiaens T. Different antibiotic treatments for group A streptococcal pharyngitis. Cochrane Database Syst Rev. 2021;3(3):Cd00440610.1002/14651858.CD004406.pub5
	van Toorn R, Weyers HH, Schoeman JF. Distinguishing PANDAS from Sydenham's chorea: case report and review of the literature. Eur J Paediatr Neurol. 2004;8(4):211-610.1016/j.ejpn.2004.03.005
	Voleti S, Okello E, Murali M, et al. The personal and clinical impact of screen-detected maternal rheumatic heart disease in Uganda: a prospective follow up study. BMC Pregnancy Childbirth. 2020;20(1):61110.1186/s12884-020-03189-z
	Vrandecic M, Gontijo Filho B, Fantini F, et al. Use of bovine pericardial tissue for aortic valve and aortic root replacement: long-term results. J Heart Valve Dis. 1998;7(2):195-201
	Walker KG, Lawrenson J, Wilmshurst JM. Neuropsychiatric movement disorders following streptococcal infection. Dev Med Child Neurol. 2005;47(11):771-510.1017/s0012162205001611
	Walsh L, Innes-Smith S, Wright J, et al. School-based Streptococcal A Sore-throat Treatment Programs and Acute Rheumatic Fever Amongst Indigenous Māori: A Retrospective Cohort Study. Pediatr Infect Dis J. 2020;39(11):995-100110.1097/inf.0000000000002770
	Wang CY, Wang HC, Li JM, et al. Invasive infections of Aggregatibacter (Actinobacillus) actinomycetemcomitans. J Microbiol Immunol Infect. 2010;43(6):491-710.1016/s1684-1182(10)60076-x
	Ward OC. Rheumatic fever in Ireland: the role of Dr Monica Lea Wilson (1889-1971). J Med Biogr. 2013;21(1):12-810.1258/jmb.2011.011018
	Watkins D, Lubinga SJ, Mayosi B, Babigumira JB. A Cost-Effectiveness Tool to Guide the Prioritization of Interventions for Rheumatic Fever and Rheumatic Heart Disease Control in African Nations. PLoS Negl Trop Dis. 2016;10(8):e000486010.1371/journal.pntd.0004860
	Watkins D, Zuhlke L, Engel M, et al. Seven key actions to eradicate rheumatic heart disease in Africa: the Addis Ababa communiqué. Cardiovasc J Afr. 2016;27(3):184-710.5830/cvja-2015-090
	Webb KH. Does culture confirmation of high-sensitivity rapid streptococcal tests make sense? A medical decision analysis. Pediatrics. 1998;101(2):E210.1542/peds.101.2.e2
	Webb R, Wheeler M, Peat B, et al. Aotearoa New Zealand clinicians respond to the 2022 American Heart Association Presidential Advisory Statement regarding penicillin reactions in people with severe rheumatic heart disease. N Z Med J. 2023;136(1586):9-11
	Webb R, Wilson N. Rheumatic fever in New Zealand. J Paediatr Child Health. 2013;49(3):179-8410.1111/j.1440-1754.2011.02218.x
	Weber DJ, Rutala WA, Denny FW, Jr. Management of healthcare workers with pharyngitis or suspected streptococcal infections. Infect Control Hosp Epidemiol. 1996;17(11):753-6110.1086/647223
	Weld HG, Sandham HJ. Effect of long-term therapies with penicillin and sulfadiazine on Streptococcus mutans and lactobaccilli in dental plaque. Antimicrob Agents Chemother. 1976;10(2):200-410.1128/aac.10.2.200
	White H, Walsh W, Brown A, et al. Rheumatic heart disease in indigenous populations. Heart Lung Circ. 2010;19(5-6):273-8110.1016/j.hlc.2010.02.019
	Wilson N. Rheumatic heart disease in indigenous populations--New Zealand experience. Heart Lung Circ. 2010;19(5-6):282-810.1016/j.hlc.2010.02.021
	Wilson N. Secondary prophylaxis for rheumatic fever: simple concepts, difficult delivery. World J Pediatr Congenit Heart Surg. 2013;4(4):380-410.1177/2150135113497240
	Wilson WR. Tetracyclines, chloramphenicol, erythromycin, and clindamycin. Mayo Clin Proc. 1977;52(10):635-40
	Wilson WR, Cockerill FR, 3rd. Tetracyclines, chloramphenicol, erythromycin, and clindamycin. Mayo Clin Proc. 1983;58(2):92-8
	Woldu B, Bloomfield GS. Rheumatic Heart Disease in the Twenty-First Century. Curr Cardiol Rep. 2016;18(10):9610.1007/s11886-016-0773-2
	Wong L, Wong A, Maher L, et al. Co-design of youth appropriate services for young people with rheumatic fever/rheumatic heart disease in Counties Manukau District. N Z Med J. 2023;136(1585):63-73
	Wyber R, Boyd BJ, Colquhoun S, et al. Preliminary consultation on preferred product characteristics of benzathine penicillin G for secondary prophylaxis of rheumatic fever. Drug Deliv Transl Res. 2016;6(5):572-810.1007/s13346-016-0313-z
	Yadav DK, Anand P, Bhutia E. Failure of secondary prophylaxis with erythromycin in rheumatic heart disease. Indian Pediatr. 2013;50(11):1058-910.1007/s13312-013-0267-x
	Zachariah JP, Samnaliev M. Echo-based screening of rheumatic heart disease in children: a cost-effectiveness Markov model. J Med Econ. 2015;18(6):410-910.3111/13696998.2015.1006366
	Zahari N, Yeoh SL, Muniandy SR, Mat Bah MN. Pediatric Rheumatic Heart Disease in a Middle-Income Country: A Population-Based Study. J Trop Pediatr. 2022;68(1)10.1093/tropej/fmac005

## Sheet: Excluded after full text screen
NO.	Author	Title	Journal	pubdata	DOI/URL	Reason for exclusion
1	Hand, R. M, Salman, S, Newall, N.	A population pharmacokinetic study of benzathine benzylpenicillin G administration in children and adolescents with rheumatic heart disease: new insights for improved secondary prophylaxis strategies	J Antimicrob Chemother	2019;74(7):1984-1991	http://doi.org/10.1093/jac/dkz076	No outcome of interest
2	Amarilyo, G. Chodick, G. Zalcman, J.	Poor long-term adherence to secondary penicillin prophylaxis in children with history of rheumatic fever	Semin Arthritis Rheum	2019;48(6):1019-1024	http://doi.org/10.1016/j.semarthrit.2018.10.015	No outcome of interest
3	Arafuri, N. Murni, I. K. Julia, M.	Survival of Rheumatic Heart Disease in Indonesian Children	Glob Heart	2022; 17(1):71.	http://doi.org/10.5334/gh.1160. eCollection 2022.	No outcome of interest
4	A Bassili, S R Zaher, A Zaki, M Abdel-Fattah, G Tognoni	Profile of secondary prophylaxis among children with rheumatic heart disease in Alexandria, Egypt	East Mediterr Health J	2000;6(2-3):437-46	https://pubmed.ncbi.nlm.nih.gov/11556035/	No outcome of interest
5	Andrea Beaton, Twalib Aliku , Alyssa Dewyer	Latent Rheumatic Heart Disease: Identifying the Children at Highest Risk of Unfavorable Outcome	Circulation	2017;136(23):2233-2244	http://doi.org/10.1161/CIRCULATIONAHA.117.029936	No outcome of interest
6	Beaudoin A, Edison L, Introcaso CE,	Acute rheumatic fever and rheumatic heart disease among children--American Samoa, 2011-2012	MMWR Morb Mortal Wkly Rep	2015;64(20):555–558.	https://pmc.ncbi.nlm.nih.gov/articles/PMC4584519/	No outcome of interest
7	Belay W, Dessie A, Ahmed H	Secondary prevention of rheumatic heart disease in Ethiopia: a multicenter study	BMC Cardiovasc Disord	2022;22(1):26	http://doi.org/10.1186/s12872-022-02473-4.	No outcome of interest
8	Berrios X, del Campo E, Guzman B, Bisno AL.	Discontinuing rheumatic fever prophylaxis in selected adolescents and young adults. A prospective study	Ann Intern Med	993;118(6):401-6	http://doi.org/10.7326/0003-4819-118-6-199303150-00001.	No outcome of interest
9	Chang AY, Nabbaale J, Okello E,	Outcomes and Care Quality Metrics for Women of Reproductive Age Living With Rheumatic Heart Disease in Uganda.	J Am Heart Assoc	2020;9(8):e015562	http://doi.org/10.1161/JAHA.119.014536	No outcome of interest
10	Chang AY, Rwebembera J, Bendavid E,	Clinical Outcomes, Echocardiographic Findings, and Care Quality Metrics for People Living With Human Immunodeficiency Virus (HIV) and Rheumatic Heart Disease in Uganda	Clin Infect Dis	2022;74(9):1543-1548	http://doi.org/10.1093/cid/ciab681	No outcome of interest
11	Chen SC, Donahoe JL, Fagan LF	Rheumatic fever in children. A follow-up study with emphasis on cardiac sequelae	Jpn Heart J	1981;22(2):167-72	http://doi.org/10.1536/ihj.22.167.	No outcome of interest
12	Daniels ED, Mohanlal D, Pettifor JM.	Rheumatic fever prophylaxis in South Africa--is bicillin 1,2 million units every 4 weeks appropriate?	S Afr Med J	1994;84(8)	https://pubmed.ncbi.nlm.nih.gov/7825080/	No outcome of interest
13	de Loizaga SR, Arthur L, Arya B, Beckman B,	Rheumatic Heart Disease in the United States: Forgotten But Not Gone: Results of a 10 Year Multicenter Review	J Am Heart Assoc	2021;10(16):e020992	http://doi.org/10.1161/JAHA.120.020992	No outcome of interest
14	Eissa S, Lee R, Binns P, Garstone G	Assessment of a register-based rheumatic heart disease secondary prevention program in an Australian Aboriginal community	Aust N Z J Public Health	2005;29(6):521-5	http://doi.org/10.1111/j.1467-842x.2005.tb00243.x.	No outcome of interest
15	Engelman D, Mataika RL, Kado JH	Adherence to secondary antibiotic prophylaxis for patients with rheumatic heart disease diagnosed through screening in Fiji	Trop Med Int Health	2016;21(12):1583-1591	http://doi.or/10.1111/tmi.12796	No outcome of interest
16	Hassell TA, Renwick S, Stuart KL.	Rheumatic fever and rheumatic heart disease in Barbados: detection and prophylaxis	Br Med J	1972;3(5823):387-9	http://doi.org/10.1136/bmj.3.5823.387	No outcome of interest
17	Hassell TA, Stuart KL.	Rheumatic fever prophylaxis: a three-year study	Br Med J	1974;2(5909):39-40	http://doi.org/10.1136/bmj.2.5909.39	No outcome of interest
18	Kado J, Salman S, Hand R, O'Brien M,	Population pharmacokinetic study of benzathine penicillin G administration in Indigenous children and young adults with rheumatic heart disease in the Northern Territory, Australia	J Antimicrob Chemother	2022;77(10):2679-2682	http://doi.org/10.1093/jac/dkac231	No outcome of interest
19	Kassem AS, Madkour AA, Massoud BZ	Benzathine penicillin G for rheumatic fever prophylaxis: 2-weekly versus 4-weekly regimens	Indian J Pediatr	1992;59(6):741-8	http://doi.org/10.1007/BF02859412	No outcome of interest
20	Ketema EB, Gishen NZ, Hailu A	High risk of early sub-therapeutic penicillin concentrations after intramuscular benzathine penicillin G injections in Ethiopian children and adults with rheumatic heart disease	PLoS Negl Trop Dis	2021;15(6):e0009399	http://doi.org/ 10.1371/journal.pntd.0009399	No outcome of interest
21	Kevat PM, Gunnarsson R, Reeves BM	Adherence rates and risk factors for suboptimal adherence to secondary prophylaxis for rheumatic fever	J Paediatr Child Health	2021;57(3):419-424	http://doi.or/10.1111/jpc.15239	No outcome of interest
22	Liaw J, Gorton S, Heal C, White A.	Adherence to secondary prevention of rheumatic fever and rheumatic heart disease in young people: an 11-year retrospective	Aust N Z J Public Health	2022;46(6):758-763	http://doi.org/10.1111/1753-6405.13250	No outcome of interest
23	Milton Markowitz; Hung-Chi Lue	Allergic Reactions in Rheumatic Fever Patients on Long-term Benzathine Penicillin G: The Role of Skin Testing for Penicillin Allergy	Pediatrics	1996;97(6):981–983	https://doi.org/10.1542/peds.97.6.981	duplicate report
24	Musoke C, Mondo CK, Okello E, Zhang W	Benzathine penicillin adherence for secondary prophylaxis among patients affected with rheumatic heart disease attending Mulago Hospital	Cardiovasc J Afr	2013;24(4):124-9	http://doi.org/10.5830/CVJA-2013-022	No outcome of interest
25	Myint NPST, Aung NM, Win MS	The clinical characteristics of adults with rheumatic heart disease in Yangon, Myanmar: An observational study	PLoS One	2018;13(2):e0192880	http://doi.org/10.1371/journal.pone.0192880	No outcome of interest
26	Okello E, Longenecker CT, Beaton A	Rheumatic heart disease in Uganda: predictors of morbidity and mortality one year after presentation	BMC Cardiovasc Disord	2017;17(1):20	http://doi.org/10.1186/s12872-016-0451-8	No outcome of interest
27	Oran B, Tastekin A, Karaaslan S	Prophylactic efficiency of 3-weekly benzathine penicillin G in rheumatic fever	Indian J Pediatr	2000;67(3):163-7	http://doi.org/10.1007/BF02723652	No outcome of interest
28	Ralph AP, de Dassel JL, Kirby A	Improving Delivery of Secondary Prophylaxis for Rheumatic Heart Disease in a High-Burden Setting: Outcome of a Stepped-Wedge, Community, Randomized Trial	J Am Heart Assoc	2018;17;7(14):e009308	http://doi.org/10.1161/JAHA.118.009308	No outcome of interest
29	Ravisha MS, Tullu MS, Kamat JR	Rheumatic fever and rheumatic heart disease: clinical profile of 550 cases in India	Arch Med Res	2003;34(5):382-7	http://doi.org/10.1016/S0188-4409(03)00072-9	No outcome of interest
30	Rizvi SF, Kundi Au, Naveed A	Natural history of rheumatic heart disease, a 12 years observational study "penicillin bites the muscle but heals the heart"	J Ayub Med Coll Abbottabad	2014;26(3):301-3	https://pubmed.ncbi.nlm.nih.gov/25671932/	No outcome of interest
31	Srámek J, Kopecká B, Bosmanský K	Rheumatic fever situation in Czechoslovakia with special reference to long-term prognosis for rheumatic carditis	J Hyg Epidemiol Microbiol Immunol	1981;25(4):449-64	https://pubmed.ncbi.nlm.nih.gov/7320508/	Full text not available
32	Strannegård IL, Majeed HA, Ahlstedt S.	Antibodies to penicillin in children receiving long-term secondary prophylaxis for rheumatic fever	Allergy	1987;42(7):502-6	http://doi.org/ 10.1111/j.1398-9995.1987.tb00372.x	Unrelated outcome of interest
33	Kaplan EL	Benzathine penicillin G: a documentably important antibiotic in need of a tune-up?	Pediatr Infect Dis J	2012;31(7):726-8	http://doi.org/10.1097/INF.0b013e318259b75c	Commentary
34	Marantelli S, Hand R, Carapetis J	Severe adverse events following benzathine penicillin G injection for rheumatic heart disease prophylaxis: cardiac compromise more likely than anaphylaxis	Heart Asia	2019;11(2):e011191	http://doi.org/10.1136/heartasia-2019-011191	case series
35	Sani UM, Ahmed H, Jiya NM.	Pattern of acquired heart diseases among children seen in Sokoto, North-Western Nigeria	Niger J Clin Pract.	2015;18(6):718-25	http://doi.org/10.4103/1119-3077	Prospective study but anaphylaxis to BPG is included as case report (no dinominator)
36	Berkovitch M, Ashkenazi-Hoffnung L, Youngster I	Fatal and Near-Fatal Non-allergic Reactions in Patients with Underlying Cardiac Disease Receiving Benzathine Penicillin G in Israel and Switzerland	Front Pharmacol	2017;8:843	http://doi.org/10.3389/fphar.2017.00843	case series
37	STEIGMANN F, SUKER FR	Fatal reactions to benzathine penicillin G. Report of three cases and discussion of contributory factors	JAMA	1962;179:288-90	http://doi.org/10.1001/jama.1962.03050040042013	case series
38	Kalani, Piyush N; Makwana, Harsha D; Patel, Kamlesh P	A Fatal Anaphylactic Reaction Followed by Inj. Benzathine Penicillin: A Case Report	Indian Journal of Forensic Medicine & Toxicology	2016;10(2):193-196	https://web.p.ebscohost.com/abstract?site=ehost&scope=site&jrnl=09739122&AN=119034396&h=CBlzBGzDOgHiADfiB6BNDq1zZ%2f1HBP5dKdjH4NUnnleykYuSAaIdP1xYTSwW00nO87BPp3XM7nY8TdbYBaiNwA%3d%3d&crl=f&shibtoken=AwNXw1bAY3UGVC4e7vDhMRAydiWy2RXId-oj9xl5kBUBGsQ_JU7dlXiZuu_3RA79ivapOaqfLjnEDOgq8y99Wr_8HGucS-EPjtRWMaaqQOnqErkjbECGBKkwNeamUI83Y-HfV3dYvZZIKFx71HwbiWeewgXjdanWTBmsF-U0ubH-vFfDDdy0G2yDFXNnrppG04gSNF6s…	case report
39	WHO	RHEUMATIC FEVER AND RHEUMATIC HEART DISEASE. WHO Technical Report Series. 923			https://iris.who.int/bitstream/handle/10665/42898/WHO_TRS_923.pdf?sequence=1&isAllowed=y	Case series
40	NELSON HG.	Observations on tonsillar carriers of hemolytic streptococci; the effect of tonsillectomy and the administration of penicillin on rheumatic and nonrheumatic fever patients	J Infect Dis	1948;83(2):138-46	http://doi.org/10.1093/infdis/83.2.138	No outcome of interest
41	Ntaganda E, Rusingiza E, Rukundo G	Postoperative Rheumatic Heart Disease Follow-Up: Creating a National Registry and First Results from Rwanda	Ann Glob Health	2020;86(1):115	http://doi.org/10.5334/aogh.2719	No outcome of interest
42	Kaya A, Erkoçoğlu M, Şenkon O	Confirmed penicillin allergy among patients receiving benzathine penicillin prophylaxis for acute rheumatic fever	Allergol Immunopathol	2014;42(4):289-92	https://dx.doi.org/10.1016/j.aller.2012.12.007	Confusing presentation with no outcome of interest

## Sheet: Literatures for title and abstr
No	List of literatures for title and abstract screening after duplicate removal from Pubmed, Scopus, Web of science and extended reference search from Google scholar with reasons for exclusion	Included or excluded	Reason, if excluded
1	Allergic reactions to long-term benzathine penicillin prophylaxis for rheumatic fever. International Rheumatic Fever Study Group. Lancet. 1991;337(8753):1308-10	Included	NA
2	Antibiotics for acute group A streptococcal pharyngitis. Prescrire Int. 2004;13(74):227-32	Excluded	Title and abstract screening
3	Adam D, Scholz H, Helmerking M. Comparison of short-course (5 day) cefuroxime axetil with a standard 10 day oral penicillin V regimen in the treatment of tonsillopharyngitis. J Antimicrob Chemother. 2000;45 Suppl:23-3010.1093/jac/45.suppl_1.23	Excluded	Title and abstract screening
4	Adams V, Marley J, McCarroll C. Prilocaine induced methaemoglobinaemia in a medically compromised patient. Was this an inevitable consequence of the dose administered? Br Dent J. 2007;203(10):585-710.1038/bdj.2007.1045	Excluded	Title and abstract screening
5	Aguiar AA, Sampaio RO, Sampaio JL, et al. Effect of penicillin G every three weeks on oral microflora by penicillin resistant Viridans Streptococci. Arq Bras Cardiol. 2012;98(5):452-810.1590/s0066-782x2012005000038	Excluded	Title and abstract screening
6	al-Eissa A. Sydenham's chorea: a new look at an old disease. Br J Clin Pract. 1993;47(1):14-6	Excluded	Title and abstract screening
7	Altamimi S, Khalil A, Khalaiwi KA, et al. Short versus standard duration antibiotic therapy for acute streptococcal pharyngitis in children. Cochrane Database Syst Rev. 2009(1):Cd00487210.1002/14651858.CD004872.pub2	Excluded	Title and abstract screening
8	Amarilyo G, Chodick G, Zalcman J, et al. Poor long-term adherence to secondary penicillin prophylaxis in children with history of rheumatic fever. Semin Arthritis Rheum. 2019;48(6):1019-2410.1016/j.semarthrit.2018.10.015	Excluded	No outcome of interest
9	Anjos LM, Marcondes MB, Lima MF, Mondelli AL, Okoshi MP. Streptococcal acute pharyngitis. Rev Soc Bras Med Trop. 2014;47(4):409-1310.1590/0037-8682-0265-2013	Excluded	Title and abstract screening
10	Antunes MJ, Magalhaes MP, Colsen PR, Kinsley RH. Valvuloplasty for rheumatic mitral valve disease. A surgical challenge. J Thorac Cardiovasc Surg. 1987;94(1):44-56	Excluded	Title and abstract screening
11	Arafuri N, Murni IK, Julia M, Nugroho S, Soehadi N. Survival of Rheumatic Heart Disease in Indonesian Children. Glob Heart. 2022;17(1):7110.5334/gh.1160	Excluded	No outcome of interest
12	Arnold MH, Tyndall A. Poststreptococcal reactive arthritis. Ann Rheum Dis. 1989;48(8):686-810.1136/ard.48.8.686	Excluded	Title and abstract screening
13	Asche V. Streptococcal update. A microbiology perspective. Aust Fam Physician. 1993;22(10):1763-8	Excluded	Title and abstract screening
14	Atalar E, Tokgözoglu SL, Alikasifoglu M, et al. Angiotensin-converting enzyme genotype predicts valve damage in acute rheumatic fever. J Heart Valve Dis. 2003;12(1):7-10	Excluded	Title and abstract screening
15	Aviles RJ, Ramakrishna G, Mohr DN, Michet CJ, Jr. Poststreptococcal reactive arthritis in adults: a case series. Mayo Clin Proc. 2000;75(2):144-710.4065/75.2.144	Excluded	Title and abstract screening
16	Ayoub EM. Resurgence of rheumatic fever in the United States. The changing picture of a preventable illness. Postgrad Med. 1992;92(3):133-6, 9-4210.1080/00325481.1992.11701445	Excluded	Title and abstract screening
17	Aypar E, Demirtaş D, Aykan HH, Kara-Eroğlu F, Düzova A. A girl with Henoch Schönlein purpura associated with acute rheumatic fever and review of literature. Turk J Pediatr. 2018;60(5):576-8010.24953/turkjped.2018.05.017	Excluded	Title and abstract screening
18	Ayub M, Gul S, Zehra F. Report: Metformin potential in predisposing arthralgia, type II cross reactivity secondary to group A streptococcus infection & other comorbidities in treating PCOS. Pak J Pharm Sci. 2019;32(3):1107-10	Excluded	Title and abstract screening
19	Balottin U, Calcaterra E, Zambonin F, et al. Chorea mollis: long-term follow-up of an infantile case. Neurol Sci. 2012;33(3):643-510.1007/s10072-011-0806-y	Excluded	Title and abstract screening
20	Bar-Yishay M, Yehoshua I, Bilitzky A, Press Y. Treatment outcomes of acute streptococcal tonsillitis according to antibiotic treatment. A retrospective analysis of 242,366 cases treated in the community. Eur J Gen Pract. 2022;28(1):142-910.1080/13814788.2022.2083105	Excluded	Title and abstract screening
21	Barik R. Secondary prophylaxis to control rheumatic heart disease in developing countries: Put into a cage if can't be killed. Indian Heart J. 2018;70(6):907-1010.1016/j.ihj.2018.01.001	Excluded	Title and abstract screening
22	Barker KF, O'Driscoll JC, Bhargava A. Staphylococcus lugdunensis. J Clin Pathol. 1991;44(10):873-410.1136/jcp.44.10.873	Excluded	Title and abstract screening
23	Barr RK, Barber BW, Tait JR, et al. Development of a sustained release implant of benzathine penicillin G for secondary prophylaxis of rheumatic heart disease. Eur J Pharm Biopharm. 2023;189:240-5010.1016/j.ejpb.2023.06.006	Excluded	Title and abstract screening
24	Bassili A, Zaher SR, Zaki A, Abdel-Fattah M, Tognoni G. Profile of secondary prophylaxis among children with rheumatic heart disease in Alexandria, Egypt. East Mediterr Health J. 2000;6(2-3):437-46	Excluded	No outcome of interest
25	Bavdekar SB, Soloman R, Kamat JR. Rheumatic fever in children. J Indian Med Assoc. 1999;97(12):489-92	Excluded	Title and abstract screening
26	Beaton A, Aliku T, Dewyer A, et al. Latent Rheumatic Heart Disease: Identifying the Children at Highest Risk of Unfavorable Outcome. Circulation. 2017;136(23):2233-4410.1161/circulationaha.117.029936	Excluded	No outcome of interest
27	Beaton A, Okello E, Engelman D, et al. Determining the impact of Benzathine penicillin G prophylaxis in children with latent rheumatic heart disease (GOAL trial): Study protocol for a randomized controlled trial. Am Heart J. 2019;215:95-10510.1016/j.ahj.2019.06.001	Excluded	Title and abstract screening
28	Beaton A, Okello E, Rwebembera J, et al. Secondary Antibiotic Prophylaxis for Latent Rheumatic Heart Disease. N Engl J Med. 2022;386(3):230-4010.1056/NEJMoa2102074	Included	NA
29	Beaudoin A, Edison L, Introcaso CE, et al. Acute rheumatic fever and rheumatic heart disease among children--American Samoa, 2011-2012. MMWR Morb Mortal Wkly Rep. 2015;64(20):555-8	Excluded	No outcome of interest
30	Bechtlufft BM, Nascimento BR, Sable C, et al. Validation of a simplified score for predicting latent rheumatic heart disease progression using a prospective cohort of Brazilian schoolchildren. BMJ Open. 2020;10(5):e03682710.1136/bmjopen-2020-036827	Excluded	Title and abstract screening
31	Belay W, Dessie A, Ahmed H, et al. Secondary prevention of rheumatic heart disease in Ethiopia: a multicenter study. BMC Cardiovasc Disord. 2022;22(1):2610.1186/s12872-022-02473-4	Excluded	No outcome of interest
32	Bennett J, Anderson A, Atkinson J, et al. Trends in penicillin dispensing during an acute rheumatic fever prevention programme. N Z Med J. 2023;136(1586):84-93	Excluded	Title and abstract screening
33	Bennett J, Rentta N, Leung W, et al. Structured review of primary interventions to reduce group A streptococcal infections, acute rheumatic fever and rheumatic heart disease. J Paediatr Child Health. 2021;57(6):797-80210.1111/jpc.15514	Excluded	title and abstract screening
34	Berrios X, del Campo E, Guzman B, Bisno AL. Discontinuing rheumatic fever prophylaxis in selected adolescents and young adults. A prospective study. Ann Intern Med. 1993;118(6):401-610.7326/0003-4819-118-6-199303150-00001	Excluded	No outcome of interest
35	Bhutia E, Kumar D, Kundal M, Kishore S, Juneja A. Atypical Articular Presentations in Indian Children With Rheumatic Fever. Heart Lung Circ. 2018;27(2):199-20410.1016/j.hlc.2017.03.159	Excluded	Title and abstract screening
36	Bilavsky E, Eliahou R, Keller N, et al. Effect of benzathine penicillin treatment on antibiotic susceptibility of viridans streptococci in oral flora of patients receiving secondary prophylaxis after rheumatic fever. J Infect. 2008;56(4):244-810.1016/j.jinf.2008.01.006	Excluded	Title and abstract screening
37	Brahmadathan NK. Molecular biology of Group A Streptococcus and its implications in vaccine strategies. Indian J Med Microbiol. 2017;35(2):176-8310.4103/ijmm.IJMM_17_16	Excluded	Title and abstract screening
38	Brand-Auraban A, Heling B, Fuchs E, Bergner-Rabinowitz S. The effect of added corticosteroids on the rates of recovery from beta-hemolytic streptococci in children with rheumatic fever under penicillin prophylaxis. Clin Pediatr (Phila). 1977;16(9):812-410.1177/000992287701600913	Excluded	Title and abstract screening
39	Brock LL, Siegel AC. Studies on the prevention of rheumatic fever; the effect of time of initiation of treatment of streptococcal infections on the immune response of the host. J Clin Invest. 1953;32(7):630-210.1172/jci102774	Excluded	Title and abstract screening
40	Brook I. Penicillin failure and copathogenicity in streptococcal pharyngotonsillitis. J Fam Pract. 1994;38(2):175-9	Excluded	Title and abstract screening
41	Brundage JF, Gunzenhauser JD, Longfield JN, et al. Epidemiology and control of acute respiratory diseases with emphasis on group A beta-hemolytic streptococcus: a decade of U.S. Army experience. Pediatrics. 1996;97(6 Pt 2):964-70	Excluded	Title and abstract screening
42	Carapetis JR, Beaton A, Cunningham MW, et al. Acute rheumatic fever and rheumatic heart disease. Nat Rev Dis Primers. 2016;2:1508410.1038/nrdp.2015.84	Excluded	Title and abstract screening
43	Carapetis JR, Brown A, Wilson NJ, Edwards KN. An Australian guideline for rheumatic fever and rheumatic heart disease: an abridged outline. Med J Aust. 2007;186(11):581-610.5694/j.1326-5377.2007.tb01059.x	Excluded	Title and abstract screening
44	Chagani HS, Aziz K. Clinical profile of acute rheumatic fever in Pakistan. Cardiol Young. 2003;13(1):28-3510.1017/s1047951103000064	Excluded	Title and abstract screening
45	Chang AY, Nabbaale J, Okello E, et al. Outcomes and Care Quality Metrics for Women of Reproductive Age Living With Rheumatic Heart Disease in Uganda. J Am Heart Assoc. 2020;9(8):e01556210.1161/jaha.119.015562	Excluded	No outcome of interest
46	Chang AY, Rwebembera J, Bendavid E, et al. Clinical Outcomes, Echocardiographic Findings, and Care Quality Metrics for People Living With Human Immunodeficiency Virus (HIV) and Rheumatic Heart Disease in Uganda. Clin Infect Dis. 2022;74(9):1543-810.1093/cid/ciab681	Excluded	No outcome of interest
47	Chaudhary S. Management of streptococcal pharyngitis. The Indian Journal of Pediatrics. 1987;54(5):655-6410.1007/BF02751272	Excluded	Title and abstract screening
48	Chen SC, Donahoe JL, Fagan LF. Rheumatic fever in children. A follow-up study with emphasis on cardiac sequelae. Jpn Heart J. 1981;22(2):167-7210.1536/ihj.22.167	Excluded	No outcome of interest
49	Chiappini E, Regoli M, Bonsignori F, et al. Analysis of different recommendations from international guidelines for the management of acute pharyngitis in adults and children. Clin Ther. 2011;33(1):48-5810.1016/j.clinthera.2011.02.001	Excluded	Title and abstract screening
50	Choby BA. Diagnosis and treatment of streptococcal pharyngitis. Am Fam Physician. 2009;79(5):383-90	Excluded	Title and abstract screening
51	Cohen R. Defining the optimum treatment regimen for azithromycin in acute tonsillopharyngitis. Pediatr Infect Dis J. 2004;23(2 Suppl):S129-3410.1097/01.inf.0000112527.33870.0d	Excluded	Title and abstract screening
52	Colling A, Kerr I, Maxted WR, Widdowson JP. Streptococcal infection in a Junior Detention Centre: a five-year study. J Hyg (Lond). 1980;85(3):331-4110.1017/s0022172400063403	Excluded	Title and abstract screening
53	Colling A, Kerr I, Maxted WR, Widdowson JP. Minimum amount of penicillin prophylaxis required to control Streptococcus pyogenes epidemic in closed community. Br Med J (Clin Res Ed). 1982;285(6335):95-610.1136/bmj.285.6335.95	Excluded	Title and abstract screening
54	Cooper J, Enkel SL, Moodley D, et al. "Hurts less, lasts longer"; a qualitative study on experiences of young people receiving high-dose subcutaneous injections of benzathine penicillin G to prevent rheumatic heart disease in New Zealand. PLoS One. 2024;19(5):e030249310.1371/journal.pone.0302493	Excluded	Title and abstract screening
55	Cooper RJ, Hoffman JR, Bartlett JG, et al. Principles of appropriate antibiotic use for acute pharyngitis in adults: background. Ann Emerg Med. 2001;37(6):711-910.1067/s0196-0644(01)70090-x	Excluded	Title and abstract screening
56	Coulehan JL, Baacke G, Welty TK, Goldtooth NL. Cost-benefit of a streptococcal surveillance program among Navajo Indians. Public Health Rep. 1982;97(1):73-7	Excluded	Title and abstract screening
57	Czoniczer G, Amezcua F, Pelargonio S, Massell BF. Therapy of severe rheumatic carditis. Comparison of adrenocortical steroids and aspirin. Circulation. 1964;29:813-910.1161/01.cir.29.6.813	Excluded	Title and abstract screening
58	Dajani A, Taubert K, Ferrieri P, Peter G, Shulman S. Treatment of acute streptococcal pharyngitis and prevention of rheumatic fever: a statement for health professionals. Committee on Rheumatic Fever, Endocarditis, and Kawasaki Disease of the Council on Cardiovascular Disease in the Young, the American Heart Association. Pediatrics. 1995;96(4 Pt 1):758-64	Excluded	Title and abstract screening
59	Dajani AS. Pharyngitis/tonsillitis: European and United States experience with cefpodoxime proxetil. Pediatr Infect Dis J. 1995;14(4 Suppl):S7-11	Excluded	Title and abstract screening
60	Danchin MH, Curtis N, Nolan TM, Carapetis JR. Treatment of sore throat in light of the Cochrane verdict: is the jury still out? Med J Aust. 2002;177(9):512-510.5694/j.1326-5377.2002.tb04925.x	Excluded	Title and abstract screening
61	Daniels ED, Mohanlal D, Pettifor JM. Rheumatic fever prophylaxis in South Africa--is bicillin 1,2 million units every 4 weeks appropriate? S Afr Med J. 1994;84(8 Pt 1):477-81	Excluded	No outcome of interest
62	Davis K, Remenyi B, Draper AD, et al. Rheumatic heart disease in Timor-Leste school students: an echocardiography-based prevalence study. Med J Aust. 2018;208(7):303-710.5694/mja17.00666	Excluded	Title and abstract screening
63	Davutoglu V, Kilinc M, Dinckal H, Soydinc S, Sezen Y. Sydenham's chorea-clinical characteristics of nine patients. Int J Cardiol. 2004;96(3):483-410.1016/j.ijcard.2003.05.039	Excluded	Title and abstract screening
64	de Dassel JL, de Klerk N, Carapetis JR, Ralph AP. How Many Doses Make a Difference? An Analysis of Secondary Prevention of Rheumatic Fever and Rheumatic Heart Disease. J Am Heart Assoc. 2018;7(24):e01022310.1161/jaha.118.010223	Excluded	Title and abstract screening
65	de Loizaga SR, Arthur L, Arya B, et al. Rheumatic Heart Disease in the United States: Forgotten But Not Gone: Results of a 10 Year Multicenter Review. J Am Heart Assoc. 2021;10(16):e02099210.1161/jaha.120.020992	Excluded	No outcome of interest
66	De Rosa G, Pardeo M, Stabile A, Rigante D. Rheumatic heart disease in children: from clinical assessment to therapeutical management. Eur Rev Med Pharmacol Sci. 2006;10(3):107-10	Excluded	Title and abstract screening
67	Denny FW, Jr. A 45-year perspective on the streptococcus and rheumatic fever: the Edward H. Kass Lecture in infectious disease history. Clin Infect Dis. 1994;19(6):1110-22	Excluded	Title and abstract screening
68	Dillon HC, Jr. Streptococcal pharyngitis in the 1980s. Pediatr Infect Dis J. 1987;6(1):123-3010.1097/00006454-198701000-00053	Excluded	Title and abstract screening
69	Dippel DW, Touw-Otten F, Habbema JD. Management of children with acute pharyngitis: a decision analysis. J Fam Pract. 1992;34(2):149-59	Excluded	Title and abstract screening
70	Dougherty S, Okello E, Mwangi J, Kumar RK. Rheumatic Heart Disease: JACC Focus Seminar 2/4. J Am Coll Cardiol. 2023;81(1):81-9410.1016/j.jacc.2022.09.050	Excluded	Title and abstract screening
71	Dudding BA, Ayoub EM. Persistence of streptococcal group A antibody in patients with rheumatic valvular disease. J Exp Med. 1968;128(5):1081-9810.1084/jem.128.5.1081	Excluded	Title and abstract screening
72	Dündaröz R, Ozisik T, Baltaci V, et al. Sister-chromatid exchange analysis on long-term benzathine penicillin for secondary prophylaxis of rheumatic fever. Indian J Pediatr. 2001;68(2):121-210.1007/bf02722027	Excluded	Title and abstract screening
73	Dündaröz R, Ulucan H, Denli M, et al. Evaluation of DNA damage using the comet assay in children on long-term benzathine penicillin for secondary prophylaxis of rheumatic fever. Pediatr Int. 2001;43(3):276-8010.1046/j.1442-200x.2001.01397.x	Excluded	Title and abstract screening
74	Eissa S, Lee R, Binns P, Garstone G, McDonald M. Assessment of a register-based rheumatic heart disease secondary prevention program in an Australian Aboriginal community. Aust N Z J Public Health. 2005;29(6):521-510.1111/j.1467-842x.2005.tb00243.x	Excluded	No outcome of interest
75	Ekici F, Cetin, II, Cevik BS, et al. What is the outcome of rheumatic carditis in children with Sydenham's chorea? Turk J Pediatr. 2012;54(2):159-67	Excluded	Title and abstract screening
76	El Kholy A, Fraser DW, Guirguis N, et al. A controlled study of penicillin therapy of group A streptococcal acquisitions in Egyptian families. J Infect Dis. 1980;141(6):759-7110.1093/infdis/141.6.759	Excluded	Title and abstract screening
77	Engelman D, Ah Kee M, Mataika RL, et al. Secondary prevention for screening detected rheumatic heart disease: opportunities to improve adherence. Trans R Soc Trop Med Hyg. 2017;111(4):154-6210.1093/trstmh/trx035	Excluded	Title and abstract screening
78	Engelman D, Mataika RL, Kado JH, et al. Adherence to secondary antibiotic prophylaxis for patients with rheumatic heart disease diagnosed through screening in Fiji. Trop Med Int Health. 2016;21(12):1583-9110.1111/tmi.12796	Excluded	No outcome of interest
79	Enkel SL, Kado J, Hla TK, et al. Qualitative assessment of healthy volunteer experience receiving subcutaneous infusions of high-dose benzathine penicillin G (SCIP) provides insights into design of late phase clinical studies. PLoS One. 2023;18(4):e028503710.1371/journal.pone.0285037	Excluded	Title and abstract screening
80	Epstein JB, Chong S, Le ND. A survey of antibiotic use in dentistry. J Am Dent Assoc. 2000;131(11):1600-910.14219/jada.archive.2000.0090	Excluded	Title and abstract screening
81	Erlichman M, Litt R, Grossman Z, Kahan E. Evaluation of the approach of primary care physicians to the management of streptococcal pharyngotonsillitis. IPROS Network. Isr Med Assoc J. 2000;2(2):169-73	Excluded	Title and abstract screening
82	Fadahunsi HO, Coker AO, Usoro PD. Rheumatic heart disease in Nigerian children: clinical and preventive aspects. Ann Trop Paediatr. 1987;7(1):54-810.1080/02724936.1987.11748474	Excluded	Title and abstract screening
83	Falace DA, Ferguson TW. Bacterial endocarditis. Survey of patients treated between 1963 and 1975. Oral Surg Oral Med Oral Pathol. 1976;42(2):189-9510.1016/0030-4220(76)90123-7	Excluded	Title and abstract screening
84	Feinstein AR, Spaguolo M, Jonas S, et al. Prophylaxis of Recurrent Rheumatic Fever: Ineffectiveness of Intermittent “Therapeutic” Oral Penicillin. JAMA: The Journal of the American Medical Association. 1965;191(6):451-410.1001/jama.1965.03080060025004	Excluded	Title and abstract screening
85	Feinstein AR, Wood HF, Spagnuolo M, et al. Oral Prophylaxis of Recurrent Rheumatic Fever: Sulfadiazine vs a Double Daily Dose of Penicillin. JAMA: The Journal of the American Medical Association. 1964;188(6):489-9210.1001/jama.1964.03060320011002	Excluded	Title and abstract screening
86	Fellner MJ, Weidman AI, Klaus MV, Baer RL. The usefulness of immediate skin tests to haptenes derived from penicillin. A study in patients with a history of previous adverse reactions to penicillin. Arch Dermatol. 1971;103(4):371-4	Excluded	Title and abstract screening
87	Feuer J, Spiera H. Acute rheumatic fever in adults: a resurgence in the Hasidic Jewish community. J Rheumatol. 1997;24(2):337-40	Excluded	Title and abstract screening
88	Figueiredo ET, Azevedo L, Rezende ML, Alves CG. Rheumatic Fever: A Disease without Color. Arq Bras Cardiol. 2019;113(3):345-5410.5935/abc.20190141	Excluded	Title and abstract screening
89	Findlay, II, Fowler RS. The changing pattern of rheumatic fever in childhood. Can Med Assoc J. 1966;94(20):1027-34	Excluded	Title and abstract screening
90	Foltz EL, Roberts E, Steers E, Milliken MA, Norris RF. The effect of penicillin prophylaxis on the colonization of the nasopharynges of rheumatic fever patients by staphylococci. Am J Med Sci. 1963;246:683-9010.1097/00000441-196312000-00006	Excluded	Title and abstract screening
91	Forsyth RA. Selective utilization of clinical diagnosis in treatment of pharyngitis. J Fam Pract. 1975;2(3):173-7	Excluded	Title and abstract screening
92	Frank PF, Stollerman GH, Miller LF. Protection of a Military Population From Rheumatic Fever: Routine Administration of Benzathine Penicillin G to Healthy Individuals. JAMA: The Journal of the American Medical Association. 1965;193(10):775-8310.1001/jama.1965.03090100021005	Excluded	Title and abstract screening
93	Frankish JD. Rheumatic fever prophylaxis: Gisborne experience. N Z Med J. 1984;97(765):674-5	Excluded	Title and abstract screening
94	Gallagher PG, Watanakunakorn C. Group B streptococcal endocarditis: report of seven cases and review of the literature, 1962-1985. Rev Infect Dis. 1986;8(2):175-8810.1093/clinids/8.2.175	Excluded	Title and abstract screening
95	Garvey MA, Perlmutter SJ, Allen AJ, et al. A pilot study of penicillin prophylaxis for neuropsychiatric exacerbations triggered by streptococcal infections. Biol Psychiatry. 1999;45(12):1564-7110.1016/s0006-3223(99)00020-7	Excluded	Title and abstract screening
96	Gerber MA. Antibiotic resistance in group A streptococci. Pediatr Clin North Am. 1995;42(3):539-5110.1016/s0031-3955(16)38978-7	Excluded	Title and abstract screening
97	Gerber MA, Baltimore RS, Eaton CB, et al. Prevention of rheumatic fever and diagnosis and treatment of acute Streptococcal pharyngitis: a scientific statement from the American Heart Association Rheumatic Fever, Endocarditis, and Kawasaki Disease Committee of the Council on Cardiovascular Disease in the Young, the Interdisciplinary Council on Functional Genomics and Translational Biology, and the…	Excluded	Title and abstract screening
98	Gerber MA, Markowitz M. Management of streptococcal pharyngitis reconsidered. Pediatr Infect Dis. 1985;4(5):518-2610.1097/00006454-198509000-00016	Excluded	Title and abstract screening
99	Ghamrawy A, Ibrahim NN, Abd El-Wahab EW. How accurate is the diagnosis of rheumatic fever in Egypt? Data from the national rheumatic heart disease prevention and control program (2006-2018). PLoS Negl Trop Dis. 2020;14(8):e000855810.1371/journal.pntd.0008558	Excluded	Title and abstract screening
100	Gopal R, Harikrishnan S, Sivasankaran S, et al. Once weekly azithromycin in secondary prevention of rheumatic fever. Indian Heart J. 2012;64(1):12-510.1016/s0019-4832(12)60004-2	Excluded	Title and abstract screening
101	Gordon N. Sydenham's chorea, and its complications affecting the nervous system. Brain Dev. 2009;31(1):11-410.1016/j.braindev.2008.05.001	Excluded	Title and abstract screening
102	Gray GC, Escamilla J, Hyams KC, et al. Hyperendemic streptococcus-pyogenes infection despite prophylaxis with penicillin-g benzathine. New Engl J Med. 1991;325(2):92-710.1056/nejm199107113250204	Excluded	Title and abstract screening
103	Gray GC, McPhate DC, Leinonen M, et al. Weekly oral azithromycin as prophylaxis for agents causing acute respiratory disease. Clin Infect Dis. 1998;26(1):103-1010.1086/516275	Excluded	Title and abstract screening
104	Gunzenhauser JD, Brundage JF, McNeil JG, Miller RN. Broad and persistent effects of benzathine penicillin G in the prevention of febrile, acute respiratory disease. J Infect Dis. 1992;166(2):365-7310.1093/infdis/166.2.365	Excluded	Title and abstract screening
105	Gunzenhauser JD, Longfield JN, Brundage JF, et al. Epidemic streptococcal disease among Army trainees, July 1989 through June 1991. J Infect Dis. 1995;172(1):124-3110.1093/infdis/172.1.124	Excluded	Title and abstract screening
106	Gutman SJ, Shemesh E, Marwick TH, Taylor AJ. Echocardiographic screening to determine progression of latent rheumatic heart disease in endemic areas: A systematic review and meta-analysis. PLoS One. 2020;15(6):e023419610.1371/journal.pone.0234196	Excluded	Title and abstract screening
107	Haas RC, Taranta A, Wood HF. Effect of intramuscular injections of benzathine penicillin G on some acute-phase reactants. N Engl J Med. 1957;256(4):152-510.1056/nejm195701242560402	Excluded	Title and abstract screening
108	Hand RM, Salman S, Newall N, et al. A population pharmacokinetic study of benzathine benzylpenicillin G administration in children and adolescents with rheumatic heart disease: new insights for improved secondary prophylaxis strategies. J Antimicrob Chemother. 2019;74(7):1984-9110.1093/jac/dkz076	Excluded	No outcome of interest
109	Hand RM, Senarathna S, Page-Sharp M, et al. Quality of benzathine penicillin G: A multinational cross-sectional study. Pharmacol Res Perspect. 2020;8(6):e0066810.1002/prp2.668	Excluded	Title and abstract screening
110	Handelman SL, Hawes RR. The effect of long-term antibiotic therapy on the antibiotic resistance of the salivary flora. J Oral Ther Pharmacol. 1964;1:23-44	Excluded	Title and abstract screening
111	Haran S, Crane N, Kazi S, Axford-Haines L, White A. Effect of secondary penicillin prophylaxis on valvular changes in patients with rheumatic heart disease in Far North Queensland. Aust J Rural Health. 2018;26(2):119-2510.1111/ajr.12379	Excluded	Title and abstract screening
112	Harris L, Knight J, Henderson R. Morbidity patterns in a general paediatric unit in rural Western Australia. Med J Aust. 1986;145(9):441-310.5694/j.1326-5377.1986.tb113869.x	Excluded	Title and abstract screening
113	Harrist A, Van Houten C, Shulman ST, Van Beneden C, Murphy T. Notes from the Field: Group A Streptococcal Pharyngitis Misdiagnoses at a Rural Urgent-Care Clinic--Wyoming, March 2015. MMWR Morb Mortal Wkly Rep. 2016;64(50-51):1383-510.15585/mmwr.mm6450a4	Excluded	Title and abstract screening
114	Hassell TA, Renwick S, Stuart KL. Rheumatic fever and rheumatic heart disease in Barbados: detection and prophylaxis. Br Med J. 1972;3(5823):387-910.1136/bmj.3.5823.387	Excluded	No outcome of interest
115	Hassell TA, Stuart KL. Rheumatic fever prophylaxis: a three-year study. Br Med J. 1974;2(5909):39-4010.1136/bmj.2.5909.39	Excluded	No outcome of interest
116	Hedges JR, Lowe RA. Streptococcal pharyngitis in the emergency department: analysis of therapeutic strategies. Am J Emerg Med. 1986;4(2):107-1510.1016/0735-6757(86)90153-1	Excluded	Title and abstract screening
117	Hedin K, Thorning S, van Driel ML. Different antibiotic treatments for group A streptococcal pharyngitis. Cochrane Database Syst Rev. 2023;11(11):Cd00440610.1002/14651858.CD004406.pub6	Excluded	Title and abstract screening
118	Heggie AD, Jacobs MR, Linz PE, et al. Prevalence and characteristics of pharyngeal group A beta-hemolytic streptococci in US Navy recruits receiving benzathine penicillin prophylaxis. J Infect Dis. 1992;166(5):1006-1310.1093/infdis/166.5.1006	Excluded	Title and abstract screening
119	Ali S, Karadawi N, Elhassan NB, Ahmed AAM, Boctor M, Awadalla H, et al. Patterns, outcomes and trends in hospital visits of un-operated and operated children with rheumatic heart disease in Sudan. Cardiovasc Diagn Ther. 2019;9(2):165.	Included	NA
120	Henningham A, Barnett TC, Maamary PG, Walker MJ. Pathogenesis of group A streptococcal infections. Discov Med. 2012;13(72):329-42	Excluded	Title and abstract screening
121	Herman JM. Patients' willingness to take risks in the management of pharyngitis. J Fam Pract. 1984;19(6):767-72	Excluded	Title and abstract screening
122	Hillner BE, Centor RM. What a difference a day makes: a decision analysis of adult streptococcal pharyngitis. J Gen Intern Med. 1987;2(4):244-5010.1007/bf02596449	Excluded	Title and abstract screening
123	Hla TK, Osowicki J, Salman S, et al. Study protocol for controlled human infection for penicillin G against Streptococcus pyogenes: a double-blinded, placebo-controlled, randomised trial to determine the minimum concentration required to prevent experimental pharyngitis (the CHIPS trial). BMJ Open. 2022;12(12):e06402210.1136/bmjopen-2022-064022	Excluded	Title and abstract screening
124	Hodes RM. Recurrence of rheumatic fever after valve replacement. Cardiology. 1989;76(6):465-810.1159/000174535	Excluded	Title and abstract screening
125	Houser HB, Eckhardt GC, Hahn EO, et al. Effect of aureomycin treatment of streptococcal sore throat, on the streptococcal carrier state, the immunologic response of the host, and the incidence of acute rheumatic fever. Pediatrics. 1953;12(6):593-606	Excluded	Title and abstract screening
126	Hsu I, Evans JM. Untoward reactions to benzathine penicillin G in a study of rheumatic-fever prophylaxis in adults. N Engl J Med. 1958;259(12):581-310.1056/nejm195809182591206	Included	NA
127	Huck DM, Nalubwama H, Longenecker CT, et al. A qualitative examination of secondary prophylaxis in rheumatic heart disease: factors influencing adherence to secondary prophylaxis in Uganda. Glob Heart. 2015;10(1):63-9.e110.1016/j.gheart.2014.10.001	Excluded	Title and abstract screening
128	Hung LC, Nadia R. A Review of Acute Rheumatic Fever and Rheumatic Heart Disease Research in Malaysia. Med J Malaysia. 2016;71(Suppl 1):79-86	Excluded	Title and abstract screening
129	Ibrahim-Khalil S, Elhag M, Ali E, et al. An epidemiological survey of rheumatic fever and rheumatic heart disease in Sahafa Town, Sudan. J Epidemiol Community Health. 1992;46(5):477-910.1136/jech.46.5.477	Excluded	Title and abstract screening
130	Ifere OA, Yakubu AM, Aikhionbare HA, Quaitey GE, Taqi AM. Munchausen syndrome by proxy: an experience from Nigeria. Ann Trop Paediatr. 1993;13(3):281-410.1080/02724936.1993.11747660	Excluded	Title and abstract screening
131	Ilievski J, Mirams O, Trowman R, Barr RK, Manning L. Patient preferences for prophylactic regimens requiring regular injections in children and adolescents: a systematic review and thematic analysis. BMJ Paediatr Open. 2024;8(1)10.1136/bmjpo-2023-002450	Excluded	Title and abstract screening
132	Imperato PJ, Imperato AC, Imperato GH. The management of subacute bacterial endocarditis superimposed on rheumatic heart disease in the immediate pre-penicillin era: the case of Pasquale Imperato. J Community Health. 2012;37(6):1301-6010.1007/s10900-012-9623-3	Excluded	Title and abstract screening
133	Irlam J, Mayosi BM, Engel M, Gaziano TA. Primary prevention of acute rheumatic fever and rheumatic heart disease with penicillin in South African children with pharyngitis: a cost-effectiveness analysis. Circ Cardiovasc Qual Outcomes. 2013;6(3):343-5110.1161/circoutcomes.111.000032	Excluded	Title and abstract screening
134	Irlam JH, Mayosi BM, Engel ME, Gaziano TA. A cost-effective strategy for primary prevention of acute rheumatic fever and rheumatic heart disease in children with pharyngitis. S Afr Med J. 2013;103(12):894-510.7196/samj.7244	Excluded	Title and abstract screening
135	Jaiteh LES, Drammeh L, Anderson ST, et al. Rheumatic heart disease in The Gambia: clinical and valvular aspects at presentation and evolution under penicillin prophylaxis. BMC Cardiovasc Disord. 2021;21(1):50310.1186/s12872-021-02308-8	Excluded	Title and abstract screening
136	Jaiyesimi F, Antia AU. Childhood rheumatic heart disease in Nigeria. Trop Geogr Med. 1981;33(1):8-13	Excluded	Title and abstract screening
137	Jansen TL, Janssen M, de Jong AJ, Jeurissen ME. Post-streptococcal reactive arthritis: a clinical and serological description, revealing its distinction from acute rheumatic fever. J Intern Med. 1999;245(3):261-710.1046/j.1365-2796.1999.0438e.x	Excluded	Title and abstract screening
138	Jansen TL, Joosten P, Brouwer J. Cardiac failure following group A streptococcal infection with echocardiographically proven pericarditis, still insufficient arguments for acute rheumatic fever: a case report and literature update. Neth J Med. 2003;61(2):57-61	Excluded	Title and abstract screening
139	Johnson TD, Grainger Gasser A, Boardman C, et al. The 5 × 5 path toward rheumatic heart disease control: outcomes from the Third Rheumatic Heart Disease forum. Glob Heart. 2015;10(1):75-810.1016/j.gheart.2014.12.005	Excluded	Title and abstract screening
140	Kado J, Salman S, Hand R, et al. Population pharmacokinetic study of benzathine penicillin G administration in Indigenous children and young adults with rheumatic heart disease in the Northern Territory, Australia. J Antimicrob Chemother. 2022;77(10):2679-8210.1093/jac/dkac231	Excluded	No outcome of interest
141	Kado J, Salman S, Hla TK, et al. Subcutaneous infusion of high-dose benzathine penicillin G is safe, tolerable, and suitable for less-frequent dosing for rheumatic heart disease secondary prophylaxis: a phase 1 open-label population pharmacokinetic study. Antimicrob Agents Chemother. 2023;67(12):e009622310.1128/aac.00962-23	Excluded	Title and abstract screening
142	Kalyoncu M, Acar BC, Cakar N, et al. Are carriers for MEFV mutations "healthy"? Clin Exp Rheumatol. 2006;24(5 Suppl 42):S120-2	Excluded	Title and abstract screening
143	Kamblock J, N'Guyen L, Pagis B, et al. Acute severe mitral regurgitation during first attacks of rheumatic fever: clinical spectrum, mechanisms and prognostic factors. J Heart Valve Dis. 2005;14(4):440-6	Excluded	Title and abstract screening
144	Kaminecki I, Verma R, Brunetto J, Rivera LI. Delayed Diagnosis of Acute Rheumatic Fever in a Patient with Multiple Emergency Department Visits. Case Rep Pediat. 2018;2018:410.1155/2018/9467131	Excluded	Title and abstract screening
145	Kaplan EL. Epidemiological approaches to understanding the pathogenesis of rheumatic fever. Int J Epidemiol. 1985;14(4):499-50110.1093/ije/14.4.499	Excluded	Title and abstract screening
146	Kassem AS, Madkour AA, Massoud BZ, Zaher SR. Benzathine penicillin G for rheumatic fever prophylaxis: 2-weekly versus 4-weekly regimens. Indian J Pediatr. 1992;59(6):741-810.1007/bf02859412	Excluded	No outcome of interest
147	Katz J, Guelmann M, Rudolph M, Ruskin J. Acute streptococcal infection of the gingiva, lower lip, and pharynx--a case report. J Periodontol. 2002;73(11):1392-510.1902/jop.2002.73.11.1392	Excluded	Title and abstract screening
148	Kaya A, Erkoçoğlu M, Senkon OG, et al. Confirmed penicillin allergy among patients receiving benzathine penicillin prophylaxis for acute rheumatic fever. Allergol Immunopathol (Madr). 2014;42(4):289-9210.1016/j.aller.2012.12.007	Excluded	Confusing presentation with or without outcome of interest
149	Kearns TM, Schultz R, McDonald V, Andrews RM. Prophylactic penicillin by the full moon: a novel approach in Central Australia that may help to reduce the risk of rheumatic heart disease. Rural Remote Health. 2010;10(3):1464	Excluded	Title and abstract screening
150	Ketema EB, Gishen NZ, Hailu A, et al. High risk of early sub-therapeutic penicillin concentrations after intramuscular benzathine penicillin G injections in Ethiopian children and adults with rheumatic heart disease. PLoS Negl Trop Dis. 2021;15(6):e000939910.1371/journal.pntd.0009399	Excluded	No outcome of interest
151	Kevat PM, Gunnarsson R, Reeves BM, Ruben AR. Adherence rates and risk factors for suboptimal adherence to secondary prophylaxis for rheumatic fever. J Paediatr Child Health. 2021;57(3):419-2410.1111/jpc.15239	Excluded	No outcome of interest
152	Kevat PM, Reeves BM, Ruben AR, Gunnarsson R. Adherence to secondary prophylaxis for acute rheumatic fever and rheumatic heart disease: A systematic review. Curr Cardiol Rev. 2017;13(2):155-6610.2174/1573403X13666170116120828	Excluded	Title and abstract screening
153	Kiliç A, Unüvar E, Tatli B, et al. Neurologic and cardiac findings in children with Sydenham chorea. Pediatr Neurol. 2007;36(3):159-6410.1016/j.pediatrneurol.2006.12.001	Excluded	Title and abstract screening
154	Kiselica D. Group A beta-hemolytic streptococcal pharyngitis: current clinical concepts. Am Fam Physician. 1994;49(5):1147-54	Excluded	Title and abstract screening
155	Klein JO. Current issues in upper respiratory tract infections in infants and children: rationale for antibacterial therapy. Pediatr Infect Dis J. 1994;13(1 Suppl 1):S5-9; discussion S20-210.1097/00006454-199401001-00002	Excluded	Title and abstract screening
156	Köseoglu V, Kismet E, Soysal Y, et al. Investigation of DNA damage in lymphocytes exposed to benzathine penicillin G. Pediatr Int. 2004;46(4):415-810.1111/j.1442-200x.2004.01930.x	Excluded	Title and abstract screening
157	Krause RM. A half-century of streptococcal research: then & now. Indian J Med Res. 2002;115:215-41	Excluded	Title and abstract screening
158	Kumar RK, Antunes MJ, Beaton A, et al. Contemporary Diagnosis and Management of Rheumatic Heart Disease: Implications for Closing the Gap: A Scientific Statement From the American Heart Association. Circulation. 2020;142(20):e337-e5710.1161/cir.0000000000000921	Excluded	Title and abstract screening
159	Lagos R, Topelberg S, Herrera P, et al. Benzathine penicillin-g and miocamicin in the treatment of streptococcal pharyngitis - a controlled therapeutic trial. Rev Medica Chile. 1993;121(11):1274-9	Excluded	Title and abstract screening
160	Lahiri S, Sanyahumbi A. Acute Rheumatic Fever. Pediatr Rev. 2021;42(5):221-3210.1542/pir.2019-0288	Excluded	Title and abstract screening
161	Langlois DM, Andreae M. Group A streptococcal infections. Pediatr Rev. 2011;32(10):423-9; quiz 3010.1542/pir.32-10-423	Excluded	Title and abstract screening
162	Leelarasamee A, Leowattana W, Tobunluepop P, et al. Amoxicillin for fever and sore throat due to non-exudative pharyngotonsillitis: beneficial or harmful? Int J Infect Dis. 2000;4(2):70-410.1016/s1201-9712(00)90097-3	Excluded	Title and abstract screening
163	Lennon D. Acute rheumatic fever in children: recognition and treatment. Paediatr Drugs. 2004;6(6):363-7310.2165/00148581-200406060-00004	Excluded	Title and abstract screening
164	Lennon D, Kerdemelidis M, Arroll B. Meta-analysis of trials of streptococcal throat treatment programs to prevent rheumatic fever. Pediatr Infect Dis J. 2009;28(7):e259-6410.1097/INF.0b013e3181a8e12a	Excluded	Title and abstract screening
165	Lennon D, Stewart J, Farrell E, Palmer A, Mason H. School-based prevention of acute rheumatic fever: a group randomized trial in New Zealand. Pediatr Infect Dis J. 2009;28(9):787-9410.1097/INF.0b013e3181a282be	Excluded	Title and abstract screening
166	Lennon DR, Farrell E, Martin DR, Stewart JM. Once-daily amoxicillin versus twice-daily penicillin V in group A beta-haemolytic streptococcal pharyngitis. Arch Dis Child. 2008;93(6):474-810.1136/adc.2006.113506	Excluded	Title and abstract screening
167	Lepri G, Rigante D, Bellando Randone S, et al. Clinical-Serological Characterization and Treatment Outcome of a Large Cohort of Italian Children with Pediatric Autoimmune Neuropsychiatric Disorder Associated with Streptococcal Infection and Pediatric Acute Neuropsychiatric Syndrome. J Child Adolesc Psychopharmacol. 2019;29(8):608-1410.1089/cap.2018.0151	Excluded	Title and abstract screening
168	Leung TN, Hon KL, Leung AK. Group A Streptococcus disease in Hong Kong children: an overview. Hong Kong Med J. 2018;24(6):593-60110.12809/hkmj187275	Excluded	Title and abstract screening
169	Liaw J, Gorton S, Heal C, White A. Adherence to secondary prevention of rheumatic fever and rheumatic heart disease in young people: an 11-year retrospective study. Aust N Z J Public Health. 2022;46(6):758-6310.1111/1753-6405.13250	Excluded	No outcome of interest
170	Liu M, Lu L, Sun R, Zheng Y, Zhang P. Rheumatic Heart Disease: Causes, Symptoms, and Treatments. Cell Biochem Biophys. 2015;72(3):861-310.1007/s12013-015-0552-5	Excluded	Title and abstract screening
171	Logan LK, McAuley JB, Shulman ST. Macrolide treatment failure in streptococcal pharyngitis resulting in acute rheumatic fever. Pediatrics. 2012;129(3):e798-80210.1542/peds.2011-1198	Excluded	Title and abstract screening
172	Long A, Lungu JC, Machila E, et al. A programme to increase appropriate usage of benzathine penicillin for management of streptococcal pharyngitis and rheumatic heart disease in Zambia. Cardiovasc J Afr. 2017;28(4):242-710.5830/cvja-2017-002	Excluded	Title and abstract screening
173	Longenecker CT, Kalra A, Okello E, et al. A Human-Centered Approach to CV Care: Infrastructure Development in Uganda. Glob Heart. 2018;13(4):347-5410.1016/j.gheart.2018.02.002	Excluded	Title and abstract screening
174	Longenecker CT, Morris SR, Aliku TO, et al. Rheumatic Heart Disease Treatment Cascade in Uganda. Circ Cardiovasc Qual Outcomes. 2017;10(11)10.1161/circoutcomes.117.004037	Excluded	Title and abstract screening
175	Loos GD. Pharyngitis, croup, and epiglottitis. Prim Care. 1990;17(2):335-45	Excluded	Title and abstract screening
176	Lue HC, Chen CL, Wei H. Some problems in long-term prevention of streptococcal infection among children with rheumatic heart disease in Taiwan. Jpn Heart J. 1976;17(5):550-910.1536/ihj.17.550	Included	NA
177	Lue HC, Wu MH, Wang JK, Wu FF, Wu YN. Long-term outcome of patients with rheumatic fever receiving benzathine penicillin G prophylaxis every three weeks versus every four weeks. J Pediatr. 1994;125(5 Pt 1):812-610.1016/s0022-3476(94)70082-6	Excluded	Title and abstract screening
178	Lue HC, Wu MH, Wang JK, Wu FF, Wu YN. Three- versus four-week administration of benzathine penicillin G: effects on incidence of streptococcal infections and recurrences of rheumatic fever. Pediatrics. 1996;97(6 Pt 2):984-8	Excluded	Title and abstract screening
179	Lumngwena EN, Skatulla S, Blackburn JM, Ntusi NAB. Mechanistic implications of altered protein expression in rheumatic heart disease. Heart Fail Rev. 2022;27(1):357-6810.1007/s10741-020-09993-1	Excluded	Title and abstract screening
180	Lutalo SK, Mabonga N. Experience on follow-up of registered rheumatic fever patients in the Zimbabwean Midlands. Trop Geogr Med. 1986;38(3):277-82	Excluded	Title and abstract screening
181	Majeed HA, al-Doussary L, Moussa MM, Yusuf AR, Suliman AH. Office diagnosis and management of group A streptococcal pharyngitis employing the rapid antigen detecting test. A 1-year prospective study of reliability and cost in primary care centres. Ann Trop Paediatr. 1993;13(1):65-7210.1080/02724936.1993.11747626	Excluded	Title and abstract screening
182	Manji RA, Witt J, Tappia PS, et al. Cost-effectiveness analysis of rheumatic heart disease prevention strategies. Expert Rev Pharmacoecon Outcomes Res. 2013;13(6):715-2410.1586/14737167.2013.852470	Excluded	Title and abstract screening
183	Manyemba J, Mayosi BM. Penicillin for secondary prevention of rheumatic fever. Cochrane Database Syst Rev. 2002;2002(3):Cd00222710.1002/14651858.Cd002227	Excluded	Title and abstract screening
184	Manyemba J, Mayosi BM. Intramuscular penicillin is more effective than oral penicillin in secondary prevention of rheumatic fever--a systematic review. S Afr Med J. 2003;93(3):212-8	Excluded	Title and abstract screening
185	Marchisio P, Principi N. Upper respiratory tract infections in children: antibiotic treatment. Drugs Exp Clin Res. 1987;13(9):585-8	Excluded	Title and abstract screening
186	Marijon E, Mirabel M, Celermajer DS, Jouven X. Rheumatic heart disease. Lancet. 2012;379(9819):953-6410.1016/s0140-6736(11)61171-9	Excluded	Title and abstract screening
187	Marijon E, Mocumbi A, Narayanan K, Jouven X, Celermajer DS. Persisting burden and challenges of rheumatic heart disease. Eur Heart J. 2021;42(34):3338-4810.1093/eurheartj/ehab407	Excluded	Title and abstract screening
188	Markowitz M. Benzathine penicillin G after thirty years. Clin Ther. 1980;3(1):49-61	Excluded	Title and abstract screening
189	Markowitz M. Long-acting penicillins: historical perspectives. Pediatr Infect Dis. 1985;4(5):570-310.1097/00006454-198509000-00054	Excluded	Title and abstract screening
190	Markowitz M. Allergic reactions to long-term benzathine penicillin prophylaxis for rheumatic-fever. Lancet. 1991;337(8753):1308-10	Excluded	Duplicate report
191	Markowitz M, Lue HC. Allergic reactions in rheumatic fever patients on long-term benzathine penicillin G: the role of skin testing for penicillin allergy. Pediatrics. 1996;97(6 Pt 2):981-3	Excluded	No outcome of interest
192	Massell BF. Prophylaxis of streptococcal infections and rheumatic fever: a comparison of orally administered clindamycin and penicillin. Jama. 1979;241(15):1589-9410.1001/jama.241.15.1589	Excluded	Title and abstract screening
193	McGlacken-Byrne SM, Parry HM, Currie PF, Wilson NJ. Failure of oral penicillin as secondary prophylaxis for rheumatic heart disease: a lesson from a low-prevalence rheumatic fever region. BMJ Case Rep. 2015;201510.1136/bcr-2015-212861	Excluded	Title and abstract screening
194	Mehta A, Saxena A, Juneja R, et al. Characteristics and outcomes of Indian children enrolled in a rheumatic heart disease registry. Int J Cardiol. 2016;222:1136-4010.1016/j.ijcard.2016.08.259	Included	NA
195	Mendelsohn G, Hutchins GM. Infective endocarditis during the first decade of life. An autopsy review of 33 cases. Am J Dis Child. 1979;133(6):619-2210.1001/archpedi.1979.02130060059012	Excluded	Title and abstract screening
196	Merlini AB, Stocco CS, Arruda P, et al. Prevalence of group A beta-hemolytic streptococcus oropharyngeal colonization in children and therapeutic regimen based on antistreptolysin levels: Data from a city from southern Brazil. Advances in Medicine and Biology. 79: Nova Science Publishers, Inc.; 2014. p. 45-58.	Excluded	Title and abstract screening
197	Michaeli D. Length of penicillin treatment of streptococcal infections. Is seven days of treatment as effective as 10 days. Bmj. 2000;320(7250):1665; author reply 6-7	Excluded	Title and abstract screening
198	Millard-Bullock D. The Rheumatic Fever and Rheumatic Heart Disease Control programme--Jamaica. West Indian Med J. 2012;61(4):361-410.7727/wimj.2012.134	Excluded	Title and abstract screening
199	Mincham CM, Mak DB, Plant AJ. The quality of management of rheumatic fever/ heart disease in the Kimberley. Aust N Z J Public Health. 2002;26(5):417-2010.1111/j.1467-842x.2002.tb00340.x	Excluded	Title and abstract screening
200	Mirabel M, Fauchier T, Bacquelin R, et al. Echocardiography screening to detect rheumatic heart disease: A cohort study of schoolchildren in French Pacific Islands. Int J Cardiol. 2015;188:89-9510.1016/j.ijcard.2015.04.007	Excluded	Title and abstract screening
201	Mitchell A, Kelly J, Cook J, et al. Clonidine for pain-related distress in Aboriginal children on a penicillin regimen to prevent recurrence of rheumatic fever. Rural Remote Health. 2020;20(4):593010.22605/rrh5930	Excluded	Title and abstract screening
202	Mitchell AG, Belton S, Johnston V, et al. Aboriginal children and penicillin injections for rheumatic fever: how much of a problem is injection pain? Aust N Z J Public Health. 2018;42(1):46-5110.1111/1753-6405.12737	Excluded	Title and abstract screening
203	Modai J. The clinical use of macrolides. J Antimicrob Chemother. 1988;22 Suppl B:145-5310.1093/jac/22.supplement_b.145	Excluded	Title and abstract screening
204	Moraca RJ, Ragni MV. Acquired anti-FVIII inhibitors in children. Haemophilia. 2002;8(1):28-3210.1046/j.1365-2516.2002.00574.x	Excluded	Title and abstract screening
205	Mortimer EA, Jr., Vaisman S, Vignau A, et al. The effect of penicillin on acute rheumatic fever and valvular heart disease. N Engl J Med. 1959;260(3):101-1210.1056/nejm195901152600301	Excluded	Title and abstract screening
206	Muhamed B, Mutithu D, Aremu O, Zühlke L, Sliwa K. Rheumatic fever and rheumatic heart disease: Facts and research progress in Africa. Int J Cardiol. 2019;295:48-5510.1016/j.ijcard.2019.07.079	Excluded	Title and abstract screening
207	Musoke C, Mondo CK, Okello E, et al. Benzathine penicillin adherence for secondary prophylaxis among patients affected with rheumatic heart disease attending Mulago Hospital. Cardiovasc J Afr. 2013;24(4):124-910.5830/cvja-2013-022	Excluded	No outcome of interest
208	Myint N, Aung NM, Win MS, et al. The clinical characteristics of adults with rheumatic heart disease in Yangon, Myanmar: An observational study. PLoS One. 2018;13(2):e019288010.1371/journal.pone.0192880	Excluded	No outcome of interest
209	Nelson HG. Observations on tonsillar carriers of hemolytic streptococci; the effect of tonsillectomy and the administration of penicillin on rheumatic and nonrheumatic fever patients. J Infect Dis. 1948;83(2):138-4610.1093/infdis/83.2.138	Excluded	No outcome of interest
210	Neuner JM, Hamel MB, Phillips RS, Bona K, Aronson MD. Diagnosis and management of adults with pharyngitis. A cost-effectiveness analysis. Ann Intern Med. 2003;139(2):113-2210.7326/0003-4819-139-2-200307150-00011	Excluded	Title and abstract screening
211	Newman JE, Lennon DR, Wong-Toi W. Patients with rheumatic fever recurrences. N Z Med J. 1984;97(765):678-80	Excluded	Title and abstract screening
212	Nishtar S, Faruqui AM, Mattu MA, Mohamud KB, Ahmed A. The National Action Plan for the Prevention and Control of Non-communicable Diseases and Health Promotion in Pakistan--Cardiovascular diseases. J Pak Med Assoc. 2004;54(12 Suppl 3):S14-25	Excluded	Title and abstract screening
213	Ntaganda E, Rusingiza E, Rukundo G, et al. Postoperative Rheumatic Heart Disease Follow-Up: Creating a National Registry and First Results from Rwanda. Ann Glob Health. 2020;86(1):11510.5334/aogh.2719	Excluded	No outcome of interest
214	Ogunbi O, Fadahunsi HO, Ahmed I, et al. An epidemiological study of rheumatic fever and rheumatic heart disease in Lagos. J Epidemiol Community Health. 1978;32(1):68-7110.1136/jech.32.1.68	Excluded	Title and abstract screening
215	Okello E, Longenecker CT, Beaton A, Kamya MR, Lwabi P. Rheumatic heart disease in Uganda: predictors of morbidity and mortality one year after presentation. BMC Cardiovasc Disord. 2017;17(1):2010.1186/s12872-016-0451-8	Excluded	No outcome of interest
216	Oran B, Tastekin A, Karaaslan S, et al. Prophylactic efficiency of 3-weekly benzathine penicillin G in rheumatic fever. Indian J Pediatr. 2000;67(3):163-710.1007/bf02723652	Excluded	No outcome of interest
217	Orsini A, Foiadelli T, Magistrali M, et al. A nationwide study on Sydenham's chorea: Clinical features, treatment and prognostic factors. Eur J Paediatr Neurol. 2022;36:1-610.1016/j.ejpn.2021.11.002	Excluded	Title and abstract screening
218	Ortiz-Ortiz L, Zamacona G, Garmilla C, Arellano MT. Migration inhibition test in leukocytes from patients allergic to penicillin. J Immunol. 1974;113(3):993-7	Excluded	Title and abstract screening
219	Owen CP, Huang WH. Antibiotic prophylaxis for dental procedures: is it necessary? Sadj. 2012;67(7):413-9	Excluded	Title and abstract screening
220	Padmavati S. Present status of rheumatic fever and rheumatic heart disease in India. Indian Heart J. 1995;47(4):395-8	Excluded	Title and abstract screening
221	Page-Sharp M, Coward J, Moore BR, et al. Penicillin Dried Blood Spot Assay for Use in Patients Receiving Intramuscular Benzathine Penicillin G and Other Penicillin Preparations To Prevent Rheumatic Fever. Antimicrob Agents Chemother. 2017;61(8)10.1128/aac.00252-17	Excluded	Title and abstract screening
222	Paradise JL. Etiology and management of pharyngitis and pharyngotonsillitis in children: a current review. Ann Otol Rhinol Laryngol Suppl. 1992;155:51-710.1177/00034894921010s111	Excluded	Title and abstract screening
223	Pauszek ME. Prophylaxis for recurrent cellulitis complicating venous and lymphatic insufficiency. Indiana Med. 1991;84(4):252-3	Excluded	Title and abstract screening
224	Paz JA, Silva CA, Marques-Dias MJ. Randomized double-blind study with prednisone in Sydenham's chorea. Pediatr Neurol. 2006;34(4):264-910.1016/j.pediatrneurol.2005.08.028	Excluded	Title and abstract screening
225	Peebles TC. Identification and treatment of group A beta-hemolytic streptococcal infections. Role of the pediatrician and the nurse-practitioner. Pediatr Clin North Am. 1971;18(1):145-5810.1016/s0031-3955(16)32528-7	Excluded	Title and abstract screening
226	Pellegrino R, Timitilli E, Verga MC, et al. Acute pharyngitis in children and adults: descriptive comparison of current recommendations from national and international guidelines and future perspectives. Eur J Pediatr. 2023;182(12):5259-7310.1007/s00431-023-05211-w	Excluded	Title and abstract screening
227	Peter G. Streptococcal pharyngitis: current therapy and criteria for evaluation of new agents. Clin Infect Dis. 1992;14 Suppl 2:S218-23; discussion S31-210.1093/clinids/14.supplement_2.s218	Excluded	Title and abstract screening
228	Pichichero ME. Group A beta-hemolytic streptococcal infections. Pediatr Rev. 1998;19(9):291-30210.1542/pir.19-9-291	Excluded	Title and abstract screening
229	Pichichero ME, McLinn SE, Gooch WM, 3rd, et al. Ceftibuten vs. penicillin V in group A beta-hemolytic streptococcal pharyngitis. Members of the Ceftibuten Pharyngitis International Study Group. Pediatr Infect Dis J. 1995;14(7 Suppl):S102-710.1097/00006454-199507001-00006	Excluded	Title and abstract screening
230	Portier H, Chavanet P, Gouyon JB, Guetat F. Five day treatment of pharyngotonsillitis with cefpodoxime proxetil. J Antimicrob Chemother. 1990;26 Suppl E:79-8510.1093/jac/26.suppl_e.79	Excluded	Title and abstract screening
231	Prendergast EA, Perkins S, Engel ME, et al. Participation in research improves overall patient management: insights from the Global Rheumatic Heart Disease registry (REMEDY). Cardiovasc J Afr. 2018;29(2):98-10510.5830/cvja-2017-054	Excluded	Title and abstract screening
232	Providencia R, Aali G, Zhu F, et al. Penicillin Allergy Testing and Delabeling for Patients Who Are Prescribed Penicillin: A Systematic Review for a World Health Organization Guideline. Clin Rev Allergy Immunol. 2024;66(2):223-4010.1007/s12016-024-08988-2	Excluded	Title and abstract screening
233	Purchas SH, Wabitsch KR, Taikato MR, Miles M. Rheumatic fever and rheumatic heart disease at the Rotorua Hospital 1971-1982. N Z Med J. 1984;97(765):675-8	Excluded	Title and abstract screening
234	Quinn RW. Comprehensive review of morbidity and mortality trends for rheumatic fever, streptococcal disease, and scarlet fever: the decline of rheumatic fever. Rev Infect Dis. 1989;11(6):928-5310.1093/clinids/11.6.928	Excluded	Title and abstract screening
235	Ralph AP, de Dassel JL, Kirby A, et al. Improving Delivery of Secondary Prophylaxis for Rheumatic Heart Disease in a High-Burden Setting: Outcome of a Stepped-Wedge, Community, Randomized Trial. J Am Heart Assoc. 2018;7(14)10.1161/jaha.118.009308	Excluded	Title and abstract screening
236	Ralph AP, Fittock M, Schultz R, et al. Improvement in rheumatic fever and rheumatic heart disease management and prevention using a health centre-based continuous quality improvement approach. BMC Health Serv Res. 2013;13:52510.1186/1472-6963-13-525	Excluded	Title and abstract screening
237	Ralph AP, Read C, Johnston V, et al. Improving delivery of secondary prophylaxis for rheumatic heart disease in remote Indigenous communities: study protocol for a stepped-wedge randomised trial. Trials. 2016;17:5110.1186/s13063-016-1166-y	Excluded	No outcome of interest
238	Rao PS. Prevention of heart disease in infants and children. Curr Probl Pediatr. 1977;7(7):CO1,3-4810.1016/S0045-9380(77)80012-1	Excluded	Title and abstract screening
239	Ravisha MS, Tullu MS, Kamat JR. Rheumatic fever and rheumatic heart disease: clinical profile of 550 cases in India. Arch Med Res. 2003;34(5):382-710.1016/s0188-4409(03)00072-9	Excluded	No outcome of interest
240	Read C, Mitchell AG, de Dassel JL, et al. Qualitative Evaluation of a Complex Intervention to Improve Rheumatic Heart Disease Secondary Prophylaxis. J Am Heart Assoc. 2018;7(14)10.1161/jaha.118.009376	Excluded	Title and abstract screening
241	Regmi PR, Dhungel M, Kafle R. Secondary Prevention of Rheumatic Heart Disease in Nepal: Are We Going Backward? JNMA J Nepal Med Assoc. 2022;60(253):832-510.31729/jnma.7861	Excluded	Title and abstract screening
242	Regoli M, Chiappini E, Bonsignori F, Galli L, de Martino M. Update on the management of acute pharyngitis in children. Ital J Pediatr. 2011;37:1010.1186/1824-7288-37-10	Excluded	Title and abstract screening
243	Remenyi B, Carapetis J, Wyber R, Taubert K, Mayosi BM. Position statement of the World Heart Federation on the prevention and control of rheumatic heart disease. Nat Rev Cardiol. 2013;10(5):284-9210.1038/nrcardio.2013.34	Excluded	Title and abstract screening
244	Rémond MG, Coyle ME, Mills JE, Maguire GP. Approaches to Improving Adherence to Secondary Prophylaxis for Rheumatic Fever and Rheumatic Heart Disease: A Literature Review with a Global Perspective. Cardiol Rev. 2016;24(2):94-810.1097/crd.0000000000000065	Excluded	Title and abstract screening
245	Rémond MG, Severin KL, Hodder Y, et al. Variability in disease burden and management of rheumatic fever and rheumatic heart disease in two regions of tropical Australia. Intern Med J. 2013;43(4):386-9310.1111/j.1445-5994.2012.02838.x	Excluded	Title and abstract screening
246	Rémond MG, Wheaton GR, Walsh WF, Prior DL, Maguire GP. Acute rheumatic fever and rheumatic heart disease--priorities in prevention, diagnosis and management. A report of the CSANZ Indigenous Cardiovascular Health Conference, Alice Springs 2011. Heart Lung Circ. 2012;21(10):632-810.1016/j.hlc.2012.05.006	Excluded	Title and abstract screening
247	Rémond MGW, Wheaton GR, Walsh WF, Prior DL, Maguire GP. Acute Rheumatic Fever and Rheumatic Heart Disease-Priorities in Prevention, Diagnosis and Management. A Report of the CSANZ Indigenous Cardiovascular Health Conference, Alice Springs 2011. Heart Lung Circul. 2012;21(10):632-810.1016/j.hlc.2012.05.006	Excluded	Title and abstract screening
248	Ribeiro MC, Markman Filho B, Santos CC, Mello CP. Clinical and functional characterisation of rheumatic mitral regurgitation in children and adolescents including the brain natriuretic peptide. Cardiol Young. 2010;20(1):66-7210.1017/s1047951109990941	Excluded	Title and abstract screening
249	Rizvi SF, Kundi A, Naveed A, Faiz A, Samad A. Natural history of rheumatic heart disease, a 12 years observational study "penicillin bites the muscle but heals the heart". J Ayub Med Coll Abbottabad. 2014;26(3):301-3	Excluded	No outcome of interest
250	Robertson KA, Volmink JA, Mayosi BM. Antibiotics for the primary prevention of acute rheumatic fever: a meta-analysis. BMC Cardiovasc Disord. 2005;5(1):1110.1186/1471-2261-5-11	Excluded	Title and abstract screening
251	Rullan E, Sigal LH. Rheumatic fever. Curr Rheumatol Rep. 2001;3(5):445-5210.1007/s11926-996-0016-4	Excluded	Title and abstract screening
252	Russell K, Nicholson R, Naidu R. Reducing the pain of intramuscular benzathine penicillin injections in the rheumatic fever population of Counties Manukau District Health Board. J Paediatr Child Health. 2014;50(2):112-710.1111/jpc.12400	Excluded	Title and abstract screening
253	Sadowsky D, Kunzel C. Clinician compliance and the prevention of bacterial endocarditis. J Am Dent Assoc. 1984;109(3):425-810.14219/jada.archive.1984.0402	Excluded	Title and abstract screening
254	Sanyahumbi A, Ali S, Benjamin IJ, et al. Penicillin Reactions in Patients With Severe Rheumatic Heart Disease: A Presidential Advisory From the American Heart Association. J Am Heart Assoc. 2022;11(5):e02451710.1161/jaha.121.024517	Excluded	Title and abstract screening
255	Sanyahumbi A, Chiromo P, Chiume M. Education: The prevention of acute rheumatic fever and rheumatic heart disease in Malawi. Malawi Med J. 2019;31(3):221-210.4314/mmj.v31i3.9	Excluded	Title and abstract screening
256	Sanyal SK, Berry AM, Duggal S, Hooja V, Ghosh S. Sequelae of the initial attack of acute rheumatic fever in children from north India. A prospective 5-year follow-up study. Circulation. 1982;65(2):375-910.1161/01.cir.65.2.375	Excluded	Title and abstract screening
257	Saxena A. Treatment of rheumatic carditis. Indian J Pediatr. 2002;69(6):513-610.1007/bf02722655	Excluded	Title and abstract screening
258	Saxena A. Evaluation of Acquired Valvular Heart Disease by the Pediatrician: When to Follow, When to Refer for Intervention? Part II. Indian J Pediatr. 2015;82(11):1042-910.1007/s12098-015-1804-5	Excluded	Title and abstract screening
259	Saxena A, Kumar RK, Gera RP, et al. Consensus guidelines on pediatric acute rheumatic fever and rheumatic heart disease. Indian Pediatr. 2008;45(7):565-73	Excluded	Title and abstract screening
260	Scaglione F, Demartini G, Arcidiacono MM, Pintucci JP. Optimum treatment of streptococcal pharyngitis. Drugs. 1997;53(1):86-9710.2165/00003495-199753010-00006	Excluded	Title and abstract screening
261	Scheel A, Beaton A, Okello E, et al. The impact of a peer support group for children with rheumatic heart disease in Uganda. Patient Educ Couns. 2018;101(1):119-2310.1016/j.pec.2017.07.006	Excluded	Title and abstract screening
262	Schnurr LP, Ball AP, Geddes AM, Gray J, McGhie D. Bacterial endocarditis in England in the 1970's: a review of 70 patients. Q J Med. 1977;46(184):499-512	Excluded	Title and abstract screening
263	Scholz H. Streptococcal-A tonsillopharyngitis: a 5-day course of cefuroxime axetil versus a 10-day course of penicillin V. results depending on the children's age. Chemotherapy. 2004;50(1):51-410.1159/000077286	Excluded	Title and abstract screening
264	Schrock CG. Clarithromycin vs penicillin in the treatment of streptococcal pharyngitis. J Fam Pract. 1992;35(6):622-6	Excluded	Title and abstract screening
265	Schubart AF, Rothschild HJ, Schroeder WC, Ewald RW, Tuerk JD. EFFECT OF PENICILLIN TREATMENT ON SERUM COMPLEMENT LEVELS IN ACUTE RHEUMATIC FEVER. Ann Rheum Dis. 1963;22(5):319-2610.1136/ard.22.5.319	Excluded	Title and abstract screening
266	Schwartz RH, Wientzen RL, Jr., Pedreira F, et al. Penicillin V for group A streptococcal pharyngotonsillitis. A randomized trial of seven vs ten days' therapy. Jama. 1981;246(16):1790-510.1001/jama.246.16.1790	Excluded	Title and abstract screening
267	Seckeler MD, Hoke TR, Gurka MJ, Barton LL. No demonstrable effect of benzathine penicillin on recurrence of rheumatic Fever in pacific island population. Pediatr Cardiol. 2010;31(6):849-5210.1007/s00246-010-9718-5	Excluded	Title and abstract screening
268	Sergent JS. Acute rheumatic fever. Trans Am Clin Climatol Assoc. 1992;104:15-23	Excluded	Title and abstract screening
269	Sani UM, Ahmed H, Jiya NM. Pattern of acquired heart diseases among children seen in Sokoto, North-Western Nigeria.Niger J Clin Pract.2015;18(6):718-25.	Excluded	Prospective study but anaphylaxis to BPG is included as case report (no dinominator)
270	Shah B, Sharma M, Kumar R, et al. Rheumatic heart disease: progress and challenges in India. Indian J Pediatr. 2013;80 Suppl 1:S77-8610.1007/s12098-012-0853-2	Excluded	Title and abstract screening
271	Shet A, Kaplan E. Addressing the burden of group A streptococcal disease in India. Indian J Pediatr. 2004;71(1):41-810.1007/bf02725655	Excluded	Title and abstract screening
272	Shimanda PP, Shumba TW, Brunström M, et al. Preventive Interventions to Reduce the Burden of Rheumatic Heart Disease in Populations at Risk: A Systematic Review. J Am Heart Assoc. 2024;13(5):e03244210.1161/jaha.123.032442	Excluded	Title and abstract screening
273	Singh PI, Carapetis JR, Buadromo EM, Samberkar PN, Steer AC. The high burden of rheumatic heart disease found on autopsy in Fiji. Cardiol Young. 2008;18(1):62-910.1017/s1047951107001734	Excluded	Title and abstract screening
274	Siriett V, Crengle S, Lennon D, Stonehouse M, Cramp G. The epidemiology of rheumatic fever in the Tairawhiti/Gisborne region of New Zealand: 1997-2009. N Z Med J. 2012;125(1365):8-15	Excluded	Title and abstract screening
275	Smith M, Bywaters EG. Effect of tetracycline on the duration of a raised antistreptolysin-o titre in rheumatic fever. Ann Rheum Dis. 1966;25(4):332-310.1136/ard.25.4.332	Excluded	Title and abstract screening
276	Smith MT, Lester-Smith D, Zurynski Y, et al. Persistence of acute rheumatic fever in a tertiary children's hospital. J Paediatr Child Health. 2011;47(4):198-20310.1111/j.1440-1754.2010.01935.x	Excluded	Title and abstract screening
277	Smith WM. An appraisal of rheumatic valvular disease in Western Samoa. Aust N Z J Med. 1979;9(5):560-510.1111/j.1445-5994.1979.tb03395.x	Excluded	Title and abstract screening
278	Soller T, Roberts KV, Middleton BF, Ralph AP. Sydenham chorea in the top end of Australia's Northern Territory: A 20-year retrospective case series. J Paediatr Child Health. 2023;59(11):1210-610.1111/jpc.16481	Excluded	Title and abstract screening
279	Soman R, Gupta N, Chaudhari P, et al. Implications for Diagnosis and Treatment of Infective Endocarditis: Eight year Experience of an Infectious Disease Team in a Private Tertiary Care Centre. J Assoc Physicians India. 2018;66(4):22-5	Excluded	Title and abstract screening
280	Spencer RC. Invasive streptococci. Eur J Clin Microbiol Infect Dis. 1995;14 Suppl 1:S26-32	Excluded	Title and abstract screening
281	Spinetto H, Lennon D, Horsburgh M. Rheumatic fever recurrence prevention: a nurse-led programme of 28-day penicillin in an area of high endemnicity. J Paediatr Child Health. 2011;47(4):228-3410.1111/j.1440-1754.2010.01942.x	Excluded	Title and abstract screening
282	Spitzer TQ, Harris BA. Penicillin V therapy for streptococcal pharyngitis: comparison of dosage schedules. South Med J. 1977;70(1):41-210.1097/00007611-197701000-00019	Excluded	Title and abstract screening
283	Srámek J, Kopecká B, Bosmanský K, Riegel J, Peychl L. Rheumatic fever situation in Czechoslovakia with special reference to long-term prognosis for rheumatic carditis. J Hyg Epidemiol Microbiol Immunol. 1981;25(4):449-64	Excluded	Full text not available
284	Srivastav RK, Ahsan F, Mahmood T. Rheumatic fever: An update. Int J Pharmcy Pharm Sci. 2012;4(SUPPL. 4):58-66	Excluded	Title and abstract screening
285	Steer AC, Carapetis JR. Acute rheumatic fever and rheumatic heart disease in indigenous populations. Pediatr Clin North Am. 2009;56(6):1401-1910.1016/j.pcl.2009.09.011	Excluded	Title and abstract screening
286	Stein E, Pulle J, Zimmerman M, et al. Previous Traditional Medicine Use for Sore Throat among Children Evaluated for Rheumatic Fever in Northern Uganda. Am J Trop Med Hyg. 2020;104(3):842-710.4269/ajtmh.20-0288	Excluded	Title and abstract screening
287	Steinhoff MC, Abd el Khalek MK, Khallaf N, et al. Effectiveness of clinical guidelines for the presumptive treatment of streptococcal pharyngitis in Egyptian children. Lancet. 1997;350(9082):918-2110.1016/s0140-6736(97)03317-5	Excluded	Title and abstract screening
288	Stewart T, McDonald R, Currie B. Acute rheumatic fever: adherence to secondary prophylaxis and follow up of Indigenous patients in the Katherine region of the Northern Territory. Aust J Rural Health. 2007;15(4):234-4010.1111/j.1440-1584.2007.00896.x	Excluded	Title and abstract screening
289	Strannegård IL, Majeed HA, Ahlstedt S. Antibodies to penicillin in children receiving long-term secondary prophylaxis for rheumatic fever. Allergy. 1987;42(7):502-610.1111/j.1398-9995.1987.tb00372.x	Excluded	Unrelated outcome of interest
290	Tandon R. Preventing rheumatic fever: M-protein based vaccine. Indian Heart J. 2014;66(1):64-710.1016/j.ihj.2013.12.017	Excluded	Title and abstract screening
291	Tantchou Tchoumi JC, Ambassa JC, Butera G. Children with post-rheumatic valvulopathies in natural history: five years follow-up in the cardiac centre, St. Elizabeth Catholic General hospital Shisong (Cameroon). Bull Soc Pathol Exot. 2016;109(5):340-410.1007/s13149-016-0512-3	Excluded	Title and abstract screening
292	Tanz RR, Shulman ST. Streptococcal pharyngitis. What's new. Postgrad Med. 1988;84(1):203-6, 11-410.1080/00325481.1988.11700348	Excluded	Title and abstract screening
293	Tarlow MJ. Macrolides in the management of streptococcal pharyngitis/tonsillitis. Pediatr Infect Dis J. 1997;16(4):444-810.1097/00006454-199704000-00028	Excluded	Title and abstract screening
294	Terreri MT, Roja SC, Len CA, et al. Sydenham's chorea--clinical and evolutive characteristics. Sao Paulo Med J. 2002;120(1):16-910.1590/s1516-31802002000100005	Excluded	Title and abstract screening
295	Thakur JS, Negi PC, Ahluwalia SK, Vaidya NK. Epidemiological survey of rheumatic heart disease among school children in the Shimla Hills of northern India: prevalence and risk factors. J Epidemiol Community Health. 1996;50(1):62-710.1136/jech.50.1.62	Excluded	Title and abstract screening
296	Tinley C, Van Zyl L, Grötte R. Poststreptococcal syndrome uveitis in South African children. Br J Ophthalmol. 2012;96(1):87-910.1136/bjo.2010.199315	Excluded	Title and abstract screening
297	Tompkins RK, Burnes DC, Cable WE. An analysis of the cost-effectiveness of pharyngitis management and acute rheumatic fever prevention. Ann Intern Med. 1977;86(4):481-9210.7326/0003-4819-86-4-481	Excluded	Title and abstract screening
298	Torres J, de Oliveira S, de Almeida R, et al. Acute rheumatic fever associated with Henoch-Schonlein purpura. Case report and review of the literature. Acta Reumatol Port. 2007;32(4):377-80	Excluded	Title and abstract screening
299	Tsevat J, Kotagal UR. Management of sore throats in children: a cost-effectiveness analysis. Arch Pediatr Adolesc Med. 1999;153(7):681-810.1001/archpedi.153.7.681	Excluded	Title and abstract screening
300	van Driel ML, de Sutter AI, Habraken H, Thorning S, Christiaens T. Different antibiotic treatments for group A streptococcal pharyngitis. Cochrane Database Syst Rev. 2016;2016(9)10.1002/14651858.CD004406.pub4	Excluded	Title and abstract screening
301	Van Driel ML, De Sutter AI, Keber N, Habraken H, Christiaens T. Cochrane Review: Different antibiotic treatments for group A streptococcal pharyngitis. Evid Based Child Health. 2012;7(1):16-8110.1002/ebch.1805	Excluded	Title and abstract screening
302	van Driel ML, De Sutter AI, Keber N, Habraken H, Christiaens T. Different antibiotic treatments for group A streptococcal pharyngitis. Cochrane Database Syst Rev. 2013(4):Cd00440610.1002/14651858.CD004406.pub3	Excluded	Title and abstract screening
303	van Driel ML, De Sutter AI, Thorning S, Christiaens T. Different antibiotic treatments for group A streptococcal pharyngitis. Cochrane Database Syst Rev. 2021;3(3):Cd00440610.1002/14651858.CD004406.pub5	Excluded	Title and abstract screening
304	van Toorn R, Weyers HH, Schoeman JF. Distinguishing PANDAS from Sydenham's chorea: case report and review of the literature. Eur J Paediatr Neurol. 2004;8(4):211-610.1016/j.ejpn.2004.03.005	Excluded	Title and abstract screening
305	Voleti S, Okello E, Murali M, et al. The personal and clinical impact of screen-detected maternal rheumatic heart disease in Uganda: a prospective follow up study. BMC Pregnancy Childbirth. 2020;20(1):61110.1186/s12884-020-03189-z	Excluded	Title and abstract screening
306	Vrandecic M, Gontijo Filho B, Fantini F, et al. Use of bovine pericardial tissue for aortic valve and aortic root replacement: long-term results. J Heart Valve Dis. 1998;7(2):195-201	Excluded	Title and abstract screening
307	Walker KG, Lawrenson J, Wilmshurst JM. Neuropsychiatric movement disorders following streptococcal infection. Dev Med Child Neurol. 2005;47(11):771-510.1017/s0012162205001611	Excluded	Title and abstract screening
308	Walsh L, Innes-Smith S, Wright J, et al. School-based Streptococcal A Sore-throat Treatment Programs and Acute Rheumatic Fever Amongst Indigenous Māori: A Retrospective Cohort Study. Pediatr Infect Dis J. 2020;39(11):995-100110.1097/inf.0000000000002770	Excluded	Title and abstract screening
309	Wang CY, Wang HC, Li JM, et al. Invasive infections of Aggregatibacter (Actinobacillus) actinomycetemcomitans. J Microbiol Immunol Infect. 2010;43(6):491-710.1016/s1684-1182(10)60076-x	Excluded	Title and abstract screening
310	Ward OC. Rheumatic fever in Ireland: the role of Dr Monica Lea Wilson (1889-1971). J Med Biogr. 2013;21(1):12-810.1258/jmb.2011.011018	Excluded	Title and abstract screening
311	Watkins D, Lubinga SJ, Mayosi B, Babigumira JB. A Cost-Effectiveness Tool to Guide the Prioritization of Interventions for Rheumatic Fever and Rheumatic Heart Disease Control in African Nations. PLoS Negl Trop Dis. 2016;10(8):e000486010.1371/journal.pntd.0004860	Excluded	Title and abstract screening
312	Watkins D, Zuhlke L, Engel M, et al. Seven key actions to eradicate rheumatic heart disease in Africa: the Addis Ababa communiqué. Cardiovasc J Afr. 2016;27(3):184-710.5830/cvja-2015-090	Excluded	Title and abstract screening
313	Webb KH. Does culture confirmation of high-sensitivity rapid streptococcal tests make sense? A medical decision analysis. Pediatrics. 1998;101(2):E210.1542/peds.101.2.e2	Excluded	Title and abstract screening
314	Webb R, Wheeler M, Peat B, et al. Aotearoa New Zealand clinicians respond to the 2022 American Heart Association Presidential Advisory Statement regarding penicillin reactions in people with severe rheumatic heart disease. N Z Med J. 2023;136(1586):9-11	Excluded	Title and abstract screening
315	Webb R, Wilson N. Rheumatic fever in New Zealand. J Paediatr Child Health. 2013;49(3):179-8410.1111/j.1440-1754.2011.02218.x	Excluded	Title and abstract screening
316	Weber DJ, Rutala WA, Denny FW, Jr. Management of healthcare workers with pharyngitis or suspected streptococcal infections. Infect Control Hosp Epidemiol. 1996;17(11):753-6110.1086/647223	Excluded	Title and abstract screening
317	Weld HG, Sandham HJ. Effect of long-term therapies with penicillin and sulfadiazine on Streptococcus mutans and lactobaccilli in dental plaque. Antimicrob Agents Chemother. 1976;10(2):200-410.1128/aac.10.2.200	Excluded	Title and abstract screening
318	White H, Walsh W, Brown A, et al. Rheumatic heart disease in indigenous populations. Heart Lung Circ. 2010;19(5-6):273-8110.1016/j.hlc.2010.02.019	Excluded	Title and abstract screening
319	Wilson N. Rheumatic heart disease in indigenous populations--New Zealand experience. Heart Lung Circ. 2010;19(5-6):282-810.1016/j.hlc.2010.02.021	Excluded	Title and abstract screening
320	Wilson N. Secondary prophylaxis for rheumatic fever: simple concepts, difficult delivery. World J Pediatr Congenit Heart Surg. 2013;4(4):380-410.1177/2150135113497240	Excluded	Title and abstract screening
321	Wilson WR. Tetracyclines, chloramphenicol, erythromycin, and clindamycin. Mayo Clin Proc. 1977;52(10):635-40	Excluded	Title and abstract screening
322	Wilson WR, Cockerill FR, 3rd. Tetracyclines, chloramphenicol, erythromycin, and clindamycin. Mayo Clin Proc. 1983;58(2):92-8	Excluded	Title and abstract screening
323	Woldu B, Bloomfield GS. Rheumatic Heart Disease in the Twenty-First Century. Curr Cardiol Rep. 2016;18(10):9610.1007/s11886-016-0773-2	Excluded	Title and abstract screening
324	Wong L, Wong A, Maher L, et al. Co-design of youth appropriate services for young people with rheumatic fever/rheumatic heart disease in Counties Manukau District. N Z Med J. 2023;136(1585):63-73	Excluded	Title and abstract screening
325	Wyber R, Boyd BJ, Colquhoun S, et al. Preliminary consultation on preferred product characteristics of benzathine penicillin G for secondary prophylaxis of rheumatic fever. Drug Deliv Transl Res. 2016;6(5):572-810.1007/s13346-016-0313-z	Excluded	Title and abstract screening
326	Yadav DK, Anand P, Bhutia E. Failure of secondary prophylaxis with erythromycin in rheumatic heart disease. Indian Pediatr. 2013;50(11):1058-910.1007/s13312-013-0267-x	Excluded	Title and abstract screening
327	Zachariah JP, Samnaliev M. Echo-based screening of rheumatic heart disease in children: a cost-effectiveness Markov model. J Med Econ. 2015;18(6):410-910.3111/13696998.2015.1006366	Excluded	Title and abstract screening
328	Zahari N, Yeoh SL, Muniandy SR, Mat Bah MN. Pediatric Rheumatic Heart Disease in a Middle-Income Country: A Population-Based Study. J Trop Pediatr. 2022;68(1)10.1093/tropej/fmac005	Excluded	Title and abstract screening
329	Zühlke LJ, Karthikeyan G. Primary prevention for rheumatic fever: Progress, obstacles, and opportunities. Glob Heart. 2013;8(3):221-610.1016/j.gheart.2013.08.005	Excluded	Title and abstract screening
330	Kaplan EL. Benzathine penicillin G: a documentably important antibiotic in need of a tune-up? Pediatr Infect Dis J	Excluded	Commentary
331	Marantelli S, Hand R, Carapetis J. Severe adverse events following benzathine penicillin G injection for rheumatic heart disease prophylaxis: cardiac compromise more likely than anaphylaxis. Heart Asia. 2019;11(2):e011191	Excluded	Case series
332	Berkovitch M, Ashkenazi-Hoffnung L, Youngster I. Fatal and Near-Fatal Non-allergic Reactions in Patients with Underlying Cardiac Disease Receiving Benzathine Penicillin G in Israel and Switzerland. Front Pharmacol. 2017;8:843	Excluded	Case series
333	Steigmann F, Suker FR. Fatal reactions to benzathine penicillin G. Report of three cases and discussion of contributory factors. JAMA. 1962;179:288-90	Excluded	Case series
334	Kalani, Piyush N; Makwana, Harsha D; Patel, Kamlesh P. A Fatal Anaphylactic Reaction Followed by Inj. Benzathine Penicillin: A Case Report. Indian Journal of Forensic Medicine & Toxicology. 2016;10(2):193-196	Excluded	Case report
335	World Health Organization.Expert Consultation. Rheumatic fever and rheumatic heart disease: report of a WHO Expert Consultation, Geneva, 29 October —1 November 2001. WHO Technical Report Series; 923. Geneva: World Health Organization; 2004.. Available from: https://iris.who.int/handle/10665/42898. Accessed on 20 Sep, 2024.	Excluded	Case series
336	Bhat P, Shivashankarappa AB, Krishnappa RB, Nanjappa MC. Safety and concerns of secondary prophylaxis for rheumatic heart disease with benzathine penicillin: a tertiary care cardiac centre experience. 2021;10(4):129-32	Included	NA
337	Regmi P, Upadhyaya A. Allergic reaction to long–term benzathine penicillin injection for secondary prevention of acute rheumatic fever and recommendations for skin testing. 2011;8(1):16-8	Included	NA
338	Stollenman GH, RusoffJH, Hirschfeld I. Prophylaxis against group A streptococci in rheumatic fever; the use of single monthly injections of benzathine penicillin G. N ENG J Med J1955;252(19):787-92	Included	NA
			NA: Not applicable
